# Supplementary material for: A Genomic Signature Reflecting Fibroblast Infiltration Into Gastric Cancer Is Associated With Prognosis and Treatment Outcomes of Immune Checkpoint Inhibitors
Source: Front Cell Dev Biol. 2022 Apr 26;10:862294. doi: 10.3389/fcell.2022.862294 (PMC9087633; doi:10.3389/fcell.2022.862294)
Supplement: Supplementary file 1 [file Table2.XLSX]

## Sheet: Sheet1
Table S2. Genes with a mutation frequency of ≥ 5% in TCGA
Hugo_Symbol	Mut rate
A2M	0.0652742
ABCA10	0.0600522
ABCA12	0.127937
ABCA13	0.122715
ABCA2	0.0704961
ABCA5	0.0496084
ABCA7	0.0574413
ABCB1	0.0861619
ABCB4	0.0678851
ABCC4	0.0548303
ABCC8	0.0574413
ABCC9	0.0992167
ACACA	0.0626632
ACACB	0.075718
ACAN	0.0652742
ACTN2	0.0574413
ACVR2A	0.109661
ADAMTS10	0.0522193
ADAMTS12	0.0835509
ADAMTS16	0.0887728
ADAMTS18	0.0809399
ADAMTS2	0.0548303
ADAMTS5	0.0835509
ADAMTS9	0.0600522
ADAMTSL1	0.0548303
ADAMTSL3	0.0600522
ADCY10	0.0496084
ADCY8	0.0913838
AFF2	0.0809399
AFF3	0.0678851
AGAP1	0.0704961
AHCTF1	0.0548303
AHNAK	0.10705
AHNAK2	0.167102
AKAP12	0.0522193
AKAP13	0.0652742
AKAP6	0.075718
AKAP9	0.0835509
ALMS1	0.0835509
ANK1	0.078329
ANK2	0.101828
ANK3	0.13577
ANKRD11	0.0835509
APC	0.120104
APOB	0.130548
AR	0.0574413
ARFGEF1	0.0600522
ARFGEF2	0.073107
ARHGAP33	0.0600522
ARHGAP5	0.0574413
ARHGEF17	0.0548303
ARID1A	0.26893
ARID1B	0.0626632
ARID2	0.075718
ARPP21	0.0522193
ASCC3	0.078329
ASH1L	0.0835509
ASPM	0.101828
ASTN1	0.073107
ASTN2	0.0835509
ASXL1	0.0469974
ASXL3	0.0678851
ATAD2	0.0522193
ATM	0.0992167
ATP10A	0.0992167
ATP10D	0.0522193
ATP1A4	0.0548303
ATP2B2	0.0548303
ATP2B3	0.0548303
ATP4A	0.0574413
ATR	0.0626632
ATRX	0.0626632
ATXN2L	0.0574413
AUTS2	0.0469974
BAI1	0.0652742
BAI3	0.117493
BBS9	0.0496084
BCL11A	0.0574413
BCL9	0.0496084
BCL9L	0.0626632
BCLAF1	0.073107
BCOR	0.0835509
BCORL1	0.0626632
BDP1	0.0626632
BIRC6	0.0861619
BMPR2	0.0678851
BNC2	0.0652742
BOD1L1	0.0652742
BPTF	0.0574413
BRCA2	0.0887728
BRINP1	0.0548303
BRINP3	0.0600522
BRWD1	0.0652742
BRWD3	0.0496084
BSN	0.0966057
BTBD11	0.075718
C1orf173	0.073107
C2CD3	0.0548303
C3	0.075718
C5orf42	0.0809399
C9orf84	0.0496084
CACNA1A	0.0574413
CACNA1B	0.0704961
CACNA1C	0.0835509
CACNA1D	0.073107
CACNA1E	0.109661
CACNA1G	0.0574413
CACNA1H	0.0704961
CACNA1I	0.0574413
CACNA1S	0.0548303
CACNA2D3	0.0626632
CAD	0.0548303
CAMSAP1	0.0574413
CAMSAP2	0.0496084
CAMTA1	0.0548303
CARD11	0.0652742
CASZ1	0.0496084
CCDC108	0.0574413
CCDC40	0.0522193
CCDC73	0.0496084
CCDC88A	0.0522193
CD163L1	0.0548303
CD93	0.0496084
CDH1	0.0939948
CDH10	0.0887728
CDH11	0.0913838
CDH12	0.075718
CDH18	0.0574413
CDH20	0.0548303
CDH23	0.10705
CDH4	0.0600522
CDH8	0.0887728
CDH9	0.075718
CDHR2	0.0522193
CDK12	0.0522193
CDK5RAP2	0.0522193
CELSR1	0.0861619
CELSR2	0.0861619
CELSR3	0.10705
CENPF	0.0678851
CEP250	0.0600522
CEP290	0.0548303
CFH	0.0678851
CHD3	0.0522193
CHD4	0.0809399
CHD5	0.0704961
CHD6	0.0913838
CHD7	0.0861619
CHD9	0.0652742
CIC	0.0678851
CLUH	0.0522193
CMYA5	0.125326
CNOT1	0.0574413
CNTLN	0.0887728
CNTN1	0.0574413
CNTN3	0.0704961
CNTN4	0.0652742
CNTN5	0.0652742
CNTN6	0.0939948
CNTNAP1	0.0626632
CNTNAP2	0.0992167
CNTNAP5	0.109661
COL11A1	0.10705
COL12A1	0.146214
COL14A1	0.0652742
COL15A1	0.0574413
COL1A2	0.0678851
COL20A1	0.0574413
COL22A1	0.078329
COL24A1	0.0600522
COL27A1	0.0548303
COL4A1	0.075718
COL4A4	0.0574413
COL5A1	0.0704961
COL5A2	0.0522193
COL6A2	0.0600522
COL6A3	0.117493
COL6A6	0.0887728
COL7A1	0.0939948
CPAMD8	0.073107
CPS1	0.0548303
CPSF1	0.0496084
CPXM2	0.0626632
CR1	0.0626632
CREBBP	0.0913838
CSMD1	0.219321
CSMD2	0.112272
CSMD3	0.258486
CSPG4	0.0626632
CTCF	0.0574413
CTNNA2	0.0600522
CTNNA3	0.0600522
CTNNB1	0.0652742
CTNND1	0.0626632
CTNND2	0.0966057
CUBN	0.138381
CUL9	0.0678851
CUX1	0.0626632
DCAF12L1	0.0548303
DCAF12L2	0.0704961
DCC	0.0861619
DCDC1	0.0861619
DCHS1	0.0835509
DCHS2	0.109661
DCLK1	0.0966057
DCSTAMP	0.0548303
DENND3	0.0574413
DIDO1	0.0913838
DIP2C	0.0600522
DLC1	0.075718
DLEC1	0.0496084
DLG2	0.0600522
DLGAP2	0.0626632
DLGAP4	0.0522193
DMD	0.146214
DMXL1	0.0574413
DMXL2	0.0626632
DNAH1	0.0966057
DNAH10	0.104439
DNAH11	0.148825
DNAH17	0.109661
DNAH2	0.0913838
DNAH3	0.120104
DNAH5	0.190601
DNAH7	0.114883
DNAH8	0.104439
DNAH9	0.133159
DOCK10	0.073107
DOCK2	0.109661
DOCK3	0.120104
DOCK4	0.073107
DOPEY1	0.0574413
DOPEY2	0.0652742
DPP10	0.0496084
DPYD	0.0496084
DSCAM	0.0861619
DSCAML1	0.0913838
DSEL	0.0809399
DSP	0.0704961
DST	0.10705
DUOX2	0.0548303
DYNC1H1	0.0939948
DYNC2H1	0.0835509
DYSF	0.0835509
EDNRB	0.0809399
EIF4G1	0.0574413
EIF5B	0.0522193
ELMO1	0.0574413
ELMSAN1	0.0496084
EP400	0.0913838
EPB41L3	0.0835509
EPG5	0.0704961
EPHA2	0.0678851
EPHA3	0.078329
EPHA5	0.0913838
EPHA6	0.073107
EPHB1	0.0652742
EPPK1	0.0678851
ERBB2	0.0574413
ERBB3	0.0939948
ERBB4	0.130548
ESRP1	0.0496084
EVC	0.0678851
EVC2	0.075718
EVPL	0.0548303
F5	0.0574413
F8	0.0678851
FAM135B	0.0835509
FAM47C	0.0626632
FANCM	0.0600522
FASN	0.0522193
FAT1	0.0913838
FAT2	0.13577
FAT3	0.174935
FAT4	0.221932
FBN1	0.101828
FBN2	0.0913838
FBN3	0.0678851
FBXW7	0.0913838
FCGBP	0.104439
FCRL3	0.0652742
FER1L6	0.0678851
FHOD3	0.078329
FLG	0.253264
FLG2	0.0861619
FLNA	0.0574413
FLNB	0.0704961
FLNC	0.0861619
FLRT2	0.075718
FLT4	0.0522193
FMN2	0.0809399
FN1	0.0600522
FRAS1	0.0835509
FREM1	0.0626632
FREM2	0.0913838
FRY	0.0913838
FRYL	0.0548303
FSHR	0.0574413
FSIP2	0.078329
FSTL5	0.0574413
GBF1	0.0496084
GCN1L1	0.073107
GLI3	0.13577
GNAS	0.0652742
GOLGA3	0.0496084
GOLGB1	0.075718
GPATCH8	0.0600522
GPR112	0.0861619
GPR158	0.0600522
GPR179	0.0809399
GPR98	0.130548
GREB1	0.0652742
GRIA2	0.0548303
GRID1	0.0652742
GRID2	0.0496084
GRIN2A	0.0626632
GRIN3A	0.0574413
GRIP1	0.0496084
GRM1	0.0939948
GRM2	0.0600522
GRM3	0.0600522
GRM5	0.0939948
GRM7	0.0678851
GRM8	0.0626632
GTF3C1	0.0887728
HCN1	0.0574413
HDAC4	0.0600522
HDLBP	0.0678851
HECTD4	0.0809399
HECW1	0.0913838
HECW2	0.0574413
HELZ2	0.0522193
HERC1	0.0887728
HERC2	0.114883
HFM1	0.0522193
HIVEP1	0.0600522
HIVEP2	0.073107
HIVEP3	0.0835509
HLA-B	0.0522193
HMCN1	0.203655
HRNR	0.0966057
HSPG2	0.0861619
HTT	0.0600522
HUWE1	0.0835509
HYDIN	0.101828
IGF2R	0.0600522
IGSF1	0.0574413
IGSF10	0.0992167
IMPG2	0.0574413
IRS1	0.0548303
IRS4	0.0496084
ITIH5	0.0652742
ITPR1	0.0678851
ITPR2	0.0600522
ITPR3	0.0939948
JARID2	0.0626632
JMJD1C	0.0600522
KALRN	0.073107
KAT6A	0.0835509
KCNA5	0.0522193
KCNB2	0.0678851
KCNH1	0.0548303
KCNH8	0.0652742
KCNMA1	0.075718
KCNQ5	0.0574413
KCNT2	0.0704961
KCNU1	0.0548303
KIAA0100	0.0600522
KIAA0195	0.0574413
KIAA0947	0.0704961
KIAA1109	0.0966057
KIAA1199	0.0496084
KIAA1217	0.0704961
KIAA1462	0.0600522
KIAA1549	0.0600522
KIAA2022	0.0704961
KIDINS220	0.0522193
KIF13A	0.0522193
KIF21A	0.0574413
KIF21B	0.0496084
KIF26B	0.0652742
KIF2B	0.0809399
KLF3	0.0600522
KMT2A	0.104439
KMT2B	0.0966057
KMT2C	0.133159
KMT2D	0.169713
KMT2E	0.0574413
KRAS	0.0939948
KSR2	0.0574413
LAMA1	0.151436
LAMA2	0.0939948
LAMA3	0.0678851
LAMA4	0.0626632
LAMA5	0.078329
LAMB2	0.0574413
LAMB4	0.0548303
LARP4B	0.075718
LCT	0.0652742
LPA	0.0522193
LPHN2	0.0600522
LPHN3	0.0626632
LRBA	0.0626632
LRFN3	0.0522193
LRFN5	0.0574413
LRP1	0.0913838
LRP12	0.078329
LRP1B	0.295039
LRP2	0.122715
LRP5	0.0600522
LRRC4B	0.0574413
LRRC7	0.0835509
LRRIQ1	0.0626632
LRRK1	0.0522193
LRRK2	0.143603
LRRN3	0.0600522
LYST	0.0835509
MACF1	0.114883
MAGEC1	0.0861619
MAGI2	0.0652742
MAP1B	0.0626632
MAP2	0.101828
MAP2K7	0.0626632
MBD6	0.0548303
MDC1	0.0678851
MDN1	0.130548
MED12L	0.0861619
MEGF8	0.0678851
MGA	0.0861619
MIA3	0.0626632
MKI67	0.0704961
MLLT4	0.0626632
MPDZ	0.0522193
MROH2B	0.0678851
MTOR	0.0678851
MTUS2	0.0626632
MUC16	0.347258
MUC17	0.143603
MUC2	0.0678851
MUC4	0.0678851
MUC5B	0.117493
MUC6	0.10705
MXRA5	0.075718
MYCBP2	0.10705
MYH10	0.073107
MYH13	0.0704961
MYH2	0.0835509
MYH3	0.0574413
MYH4	0.0626632
MYH6	0.0600522
MYH7	0.0861619
MYH7B	0.0600522
MYH8	0.0548303
MYH9	0.078329
MYLK	0.0626632
MYO15A	0.104439
MYO16	0.0704961
MYO18B	0.0652742
MYO1F	0.0522193
MYO3A	0.0678851
MYO5A	0.0600522
MYOF	0.0574413
MYOM2	0.0548303
MYT1L	0.0548303
NALCN	0.117493
NAV2	0.073107
NAV3	0.125326
NBAS	0.0626632
NBEA	0.13577
NBEAL2	0.0704961
NCAM2	0.0600522
NCAN	0.0496084
NCKAP5	0.078329
NCOA2	0.0574413
NCOR1	0.073107
NCOR2	0.073107
NEB	0.127937
NF1	0.0574413
NFASC	0.075718
NFATC2	0.0548303
NID1	0.0574413
NIN	0.0652742
NINL	0.0574413
NIPBL	0.109661
NLGN4X	0.0678851
NLRC5	0.0574413
NOS1	0.0652742
NOTCH1	0.0678851
NOTCH2	0.0652742
NOTCH3	0.0548303
NOTCH4	0.0626632
NPAP1	0.0861619
NPBWR1	0.0522193
NRG1	0.0600522
NRG3	0.0626632
NRIP1	0.0574413
NRK	0.0522193
NRXN1	0.112272
NRXN2	0.0652742
NRXN3	0.0835509
NSD1	0.0574413
NTNG1	0.0574413
NUMA1	0.0652742
NUP205	0.0548303
NUP210	0.0652742
OBSCN	0.195822
OBSL1	0.0574413
OCA2	0.0600522
OPLAH	0.0443864
OTOF	0.0626632
PAPPA	0.073107
PAPPA2	0.0861619
PARD3B	0.0600522
PBRM1	0.0626632
PCDH10	0.130548
PCDH11X	0.073107
PCDH15	0.174935
PCDH17	0.114883
PCDH18	0.0574413
PCDH19	0.0704961
PCDH20	0.0704961
PCDH7	0.0574413
PCDH8	0.0548303
PCDH9	0.0626632
PCDHA1	0.0652742
PCDHA11	0.0835509
PCDHA12	0.073107
PCDHA13	0.0652742
PCDHA3	0.0548303
PCDHA4	0.0652742
PCDHA7	0.0704961
PCDHA8	0.078329
PCDHA9	0.0574413
PCDHB11	0.0574413
PCDHB12	0.0548303
PCDHB2	0.0574413
PCDHB5	0.0600522
PCDHB6	0.073107
PCDHB7	0.0626632
PCDHB8	0.0522193
PCDHGA12	0.0678851
PCDHGA5	0.0548303
PCDHGB3	0.0548303
PCLO	0.208877
PCNT	0.0809399
PCNXL2	0.0678851
PDCD11	0.0548303
PDE3A	0.0548303
PDE4DIP	0.078329
PDZD2	0.0966057
PDZRN4	0.0574413
PEG3	0.10705
PGM5	0.073107
PHF2	0.0496084
PIK3CA	0.169713
PIK3CG	0.0600522
PKD1	0.078329
PKD1L1	0.0652742
PKDREJ	0.0574413
PKHD1	0.109661
PKHD1L1	0.0939948
PLCL1	0.0626632
PLEC	0.154047
PLEKHA6	0.0626632
PLXNA1	0.073107
PLXNA2	0.0469974
PLXNA3	0.0522193
PLXNA4	0.120104
PLXNB1	0.0548303
PLXNB2	0.0522193
PLXNC1	0.0548303
PNPLA7	0.0522193
POGZ	0.0600522
POLE	0.0600522
POLQ	0.0861619
POP1	0.0496084
PPFIA2	0.0548303
PPP1R3A	0.0600522
PRDM2	0.0600522
PRDM9	0.0600522
PREX2	0.127937
PRG4	0.0496084
PRKDC	0.104439
PRRC2A	0.0600522
PRRC2B	0.0548303
PRUNE2	0.075718
PRX	0.0548303
PSME4	0.0522193
PTCH1	0.0600522
PTCHD2	0.0600522
PTEN	0.0835509
PTPN13	0.0704961
PTPN23	0.0522193
PTPRB	0.0522193
PTPRD	0.0835509
PTPRJ	0.0626632
PTPRM	0.075718
PTPRS	0.078329
PTPRT	0.125326
PTPRU	0.0548303
PTPRZ1	0.0652742
PXDN	0.125326
PXDNL	0.0913838
PZP	0.0704961
RAI1	0.0652742
RANBP2	0.075718
RASA1	0.0548303
RBBP6	0.0548303
RBM6	0.0522193
RELN	0.114883
RERE	0.0522193
REV3L	0.109661
RGPD4	0.0548303
RGS12	0.0887728
RGS22	0.0522193
RHOA	0.0548303
RIF1	0.0600522
RIMS1	0.101828
RIMS2	0.114883
RNF213	0.125326
RNF43	0.0966057
ROBO1	0.0809399
ROBO2	0.075718
ROCK1	0.0522193
ROS1	0.0678851
RP1	0.114883
RP1L1	0.075718
RPL22	0.073107
RXFP3	0.0678851
RYR1	0.143603
RYR2	0.185379
RYR3	0.13577
SACS	0.151436
SALL1	0.0704961
SALL3	0.0548303
SALL4	0.0548303
SAMD9	0.0548303
SAMD9L	0.0522193
SBF1	0.0626632
SCAF4	0.0704961
SCAND3	0.0496084
SCN10A	0.109661
SCN11A	0.0809399
SCN1A	0.0678851
SCN2A	0.0809399
SCN3A	0.0887728
SCN4A	0.0600522
SCN5A	0.0861619
SCN9A	0.0939948
SDK1	0.130548
SEC16A	0.0600522
SEMA5A	0.0626632
SEMA5B	0.0600522
SEMA6D	0.0574413
SETBP1	0.0913838
SETX	0.0417755
SFMBT2	0.0600522
SGK223	0.0522193
SHANK2	0.0548303
SI	0.0887728
SIGLEC1	0.0574413
SIPA1L1	0.0861619
SIPA1L2	0.078329
SIPA1L3	0.0678851
SLC12A1	0.0574413
SLC12A7	0.0600522
SLC9C2	0.0522193
SLCO5A1	0.0652742
SLIT2	0.0887728
SLIT3	0.0574413
SLITRK1	0.0835509
SLITRK2	0.0678851
SLITRK5	0.109661
SLITRK6	0.0704961
SLX4	0.0626632
SMAD4	0.078329
SMARCA2	0.0652742
SMARCA4	0.0600522
SOGA2	0.0548303
SOGA3	0.0652742
SORCS1	0.0809399
SORCS3	0.0574413
SORL1	0.0652742
SOX7	0.0496084
SPAG17	0.0626632
SPATA31A6	0.0548303
SPATA31D1	0.0522193
SPEF2	0.0652742
SPEG	0.075718
SPEN	0.0992167
SPG20	0.0574413
SPHKAP	0.0652742
SPTA1	0.18799
SPTAN1	0.0522193
SPTB	0.0522193
SPTBN1	0.0548303
SPTBN2	0.0574413
SPTBN4	0.0626632
SPTBN5	0.0704961
SRCAP	0.075718
SRRM2	0.0704961
SSH2	0.0522193
STAB1	0.0887728
STAB2	0.073107
STAG1	0.0548303
STXBP5L	0.0548303
SULF1	0.0678851
SUPT6H	0.0600522
SVEP1	0.0861619
SVIL	0.0626632
SYNE1	0.279373
SYNE2	0.13577
SYNJ2	0.0469974
SZT2	0.0626632
TACC2	0.078329
TAF1L	0.0809399
TANC1	0.0522193
TCEB3B	0.0600522
TCHH	0.112272
TDRD6	0.0678851
TECTA	0.101828
TENM1	0.0966057
TENM2	0.0704961
TENM3	0.101828
TENM4	0.0939948
TEP1	0.0626632
TET1	0.0496084
TEX15	0.0522193
TG	0.133159
THSD1	0.0574413
THSD7A	0.073107
THSD7B	0.0809399
TIAM1	0.078329
TIAM2	0.0496084
TIE1	0.0652742
TJP1	0.0626632
TLL1	0.0600522
TLN1	0.0548303
TLN2	0.0678851
TLR4	0.0678851
TMEM132D	0.0913838
TMPRSS15	0.0626632
TNC	0.0574413
TNN	0.0678851
TNR	0.0496084
TNRC6A	0.0548303
TNS1	0.073107
TNS3	0.0574413
TNXB	0.0966057
TP53	0.519582
TPO	0.0704961
TPR	0.0469974
TPTE	0.075718
TRANK1	0.0652742
TRERF1	0.0522193
TRIO	0.0992167
TRIOBP	0.0809399
TRPA1	0.0913838
TRPM1	0.0548303
TRPM3	0.0652742
TRPS1	0.0992167
TRRAP	0.112272
TSHZ2	0.0626632
TSHZ3	0.073107
TTC3	0.0548303
TTI1	0.0548303
TTK	0.0600522
TTN	0.577023
TUBGCP6	0.0626632
TULP4	0.0600522
UBR4	0.0809399
UBR5	0.104439
UNC13C	0.104439
UNC5C	0.0522193
UNC5D	0.0626632
UNC79	0.0913838
USH2A	0.154047
USP34	0.0704961
USP9X	0.0496084
UTRN	0.0913838
VCAN	0.0861619
VPS13A	0.0887728
VPS13B	0.125326
VPS13C	0.0704961
VPS13D	0.0966057
VWF	0.073107
WBSCR17	0.073107
WDFY3	0.0939948
WDR33	0.0496084
WDR47	0.0522193
WDR49	0.0574413
WDR62	0.0548303
WDR90	0.0522193
WHSC1	0.0548303
WNK1	0.0704961
WWC3	0.0574413
XDH	0.0574413
XIRP2	0.138381
XYLT2	0.0522193
YLPM1	0.0522193
ZAN	0.0678851
ZBTB20	0.104439
ZC3H13	0.078329
ZC3H18	0.0600522
ZDBF2	0.0678851
ZEB2	0.0522193
ZFAT	0.0626632
ZFHX3	0.0966057
ZFHX4	0.182768
ZFP64	0.0600522
ZFPM2	0.0548303
ZNF106	0.0522193
ZNF208	0.0835509
ZNF236	0.075718
ZNF292	0.073107
ZNF407	0.0496084
ZNF43	0.0626632
ZNF462	0.0835509
ZNF516	0.0522193
ZNF521	0.0835509
ZNF536	0.0939948
ZNF646	0.0600522
ZNF71	0.0522193
ZNF804A	0.0652742
ZNF804B	0.0861619
ZNF831	0.0678851
ZNF835	0.0522193
ZZEF1	0.0522193
