# Supplementary material for: A Genomic Signature Reflecting Fibroblast Infiltration Into Gastric Cancer Is Associated With Prognosis and Treatment Outcomes of Immune Checkpoint Inhibitors
Source: Front Cell Dev Biol. 2022 Apr 26;10:862294. doi: 10.3389/fcell.2022.862294 (PMC9087633; doi:10.3389/fcell.2022.862294)
Supplement: Supplementary file 2 [file Table3.XLSX]

## Sheet: Sheet1
Table S3. Fibroblast abundance in TCGA
ID	Fibroblast
TCGA-3M-AB46	0.0711
TCGA-B7-5816	0.0995
TCGA-B7-5818	0.0293
TCGA-B7-A5TI	0.0488
TCGA-B7-A5TJ	0.0736
TCGA-B7-A5TK	0.16
TCGA-B7-A5TN	0.176
TCGA-BR-4187	0.361
TCGA-BR-4191	0.0634
TCGA-BR-4201	0.142
TCGA-BR-4253	-2.12e-18
TCGA-BR-4255	0.294
TCGA-BR-4256	0.237
TCGA-BR-4257	0.053
TCGA-BR-4267	0.0467
TCGA-BR-4279	0.266
TCGA-BR-4280	-5.67e-18
TCGA-BR-6452	0.0923
TCGA-BR-6453	0.196
TCGA-BR-6455	0.108
TCGA-BR-6456	0.192
TCGA-BR-6457	0.445
TCGA-BR-6458	0.182
TCGA-BR-6563	0.337
TCGA-BR-6564	0.402
TCGA-BR-6565	0.139
TCGA-BR-6566	0.1
TCGA-BR-6705	0.265
TCGA-BR-6706	0.307
TCGA-BR-6707	0.0782
TCGA-BR-6709	0.236
TCGA-BR-6801	0.136
TCGA-BR-6802	0.0417
TCGA-BR-6803	0.382
TCGA-BR-6852	0.0813
TCGA-BR-7196	0.309
TCGA-BR-7197	0.19
TCGA-BR-7703	0.057
TCGA-BR-7704	0.0397
TCGA-BR-7707	0.0449
TCGA-BR-7715	0.173
TCGA-BR-7716	0.0707
TCGA-BR-7717	0.103
TCGA-BR-7722	0.0731
TCGA-BR-7723	0.111
TCGA-BR-7851	0.147
TCGA-BR-7901	0.164
TCGA-BR-7957	0.376
TCGA-BR-7958	0.104
TCGA-BR-7959	0.304
TCGA-BR-8058	0.149
TCGA-BR-8059	0.198
TCGA-BR-8060	0.218
TCGA-BR-8077	0.0917
TCGA-BR-8078	0.128
TCGA-BR-8080	0.352
TCGA-BR-8081	0.163
TCGA-BR-8284	0.155
TCGA-BR-8286	0.0933
TCGA-BR-8289	0.23
TCGA-BR-8291	0.358
TCGA-BR-8295	0.0432
TCGA-BR-8296	0.102
TCGA-BR-8297	0.361
TCGA-BR-8361	0.109
TCGA-BR-8363	0.171
TCGA-BR-8364	0.46
TCGA-BR-8365	0.419
TCGA-BR-8366	0.172
TCGA-BR-8367	0.262
TCGA-BR-8368	0.0191
TCGA-BR-8369	0.217
TCGA-BR-8371	0.374
TCGA-BR-8372	0.0958
TCGA-BR-8373	0.155
TCGA-BR-8381	0.139
TCGA-BR-8382	0.134
TCGA-BR-8384	0.454
TCGA-BR-8483	0.104
TCGA-BR-8484	0.137
TCGA-BR-8485	0.138
TCGA-BR-8486	0.0351
TCGA-BR-8487	0.0527
TCGA-BR-8588	0.18
TCGA-BR-8589	0.00554
TCGA-BR-8590	0.25
TCGA-BR-8591	0.0974
TCGA-BR-8592	0.403
TCGA-BR-8676	0.0673
TCGA-BR-8677	0.131
TCGA-BR-8678	0.0527
TCGA-BR-8680	0.0589
TCGA-BR-8682	0.29
TCGA-BR-8683	0.158
TCGA-BR-8686	0.231
TCGA-BR-8687	0.112
TCGA-BR-8690	0.122
TCGA-BR-A44T	0.317
TCGA-BR-A44U	0.0683
TCGA-BR-A452	0.00682
TCGA-BR-A453	0.518
TCGA-BR-A4CS	0.0698
TCGA-BR-A4IU	0.389
TCGA-BR-A4IV	0.393
TCGA-BR-A4IY	0.214
TCGA-BR-A4IZ	0.375
TCGA-BR-A4J1	0.0386
TCGA-BR-A4J2	0.384
TCGA-BR-A4J4	0.0888
TCGA-BR-A4J5	0.367
TCGA-BR-A4J6	0.183
TCGA-BR-A4J7	0.453
TCGA-BR-A4J8	0.18
TCGA-BR-A4J9	0.384
TCGA-BR-A4PD	0.0347
TCGA-BR-A4PE	0.0649
TCGA-BR-A4PF	0.0495
TCGA-BR-A4QI	0.0992
TCGA-BR-A4QL	0.0401
TCGA-BR-A4QM	0.0506
TCGA-CD-5798	0.307
TCGA-CD-5799	0.0484
TCGA-CD-5800	0.0511
TCGA-CD-5801	0.0997
TCGA-CD-5803	0.296
TCGA-CD-5804	0.122
TCGA-CD-5813	0.283
TCGA-CD-8524	0.175
TCGA-CD-8525	0.0634
TCGA-CD-8526	0.126
TCGA-CD-8527	0.0801
TCGA-CD-8528	0.108
TCGA-CD-8529	0.143
TCGA-CD-8530	0.306
TCGA-CD-8531	0.048
TCGA-CD-8532	0.0911
TCGA-CD-8533	0.162
TCGA-CD-8534	0.179
TCGA-CD-8535	0.0872
TCGA-CD-8536	0.129
TCGA-CD-A486	0.0427
TCGA-CD-A489	0.312
TCGA-CD-A48A	0.0844
TCGA-CD-A48C	0.119
TCGA-CD-A4MG	0.101
TCGA-CD-A4MH	0.0612
TCGA-CD-A4MI	0.267
TCGA-CD-A4MJ	0.0658
TCGA-CG-4301	0.0228
TCGA-CG-4304	0.0539
TCGA-CG-4305	0.0946
TCGA-CG-4306	0.0618
TCGA-CG-4436	5.18e-18
TCGA-CG-4437	0.0729
TCGA-CG-4438	0.0302
TCGA-CG-4440	-4.12e-18
TCGA-CG-4441	0.0602
TCGA-CG-4443	5.3e-18
TCGA-CG-4444	0.0642
TCGA-CG-4449	0.0937
TCGA-CG-4465	0.0293
TCGA-CG-4466	1.77e-18
TCGA-CG-4469	0.00351
TCGA-CG-4475	0.102
TCGA-CG-4477	0.0322
TCGA-CG-5717	0.0734
TCGA-CG-5718	0.0653
TCGA-CG-5719	0.244
TCGA-CG-5720	0.0577
TCGA-CG-5721	0.0967
TCGA-CG-5722	0.125
TCGA-CG-5723	0.0743
TCGA-CG-5724	0.0208
TCGA-CG-5725	0.0601
TCGA-CG-5726	0.0036
TCGA-CG-5732	-8.68e-19
TCGA-CG-5734	0.00914
TCGA-D7-5577	0.0267
TCGA-D7-5578	0.124
TCGA-D7-6518	0.348
TCGA-D7-6519	0.0468
TCGA-D7-6520	0.134
TCGA-D7-6521	0.148
TCGA-D7-6522	0.322
TCGA-D7-6524	0.21
TCGA-D7-6525	0.0974
TCGA-D7-6526	0.0899
TCGA-D7-6527	0.11
TCGA-D7-6528	0.0087
TCGA-D7-6815	0.0588
TCGA-D7-6817	0.0466
TCGA-D7-6818	0.169
TCGA-D7-6820	-3.28e-19
TCGA-D7-6822	0.0401
TCGA-D7-8570	0.087
TCGA-D7-8572	0.187
TCGA-D7-8573	0.0128
TCGA-D7-8574	0.344
TCGA-D7-8575	0.126
TCGA-D7-8576	0.07
TCGA-D7-8578	0.21
TCGA-D7-8579	0.351
TCGA-D7-A4YT	0.0437
TCGA-D7-A4YU	0.163
TCGA-D7-A4YV	0.157
TCGA-D7-A4YX	0.0295
TCGA-D7-A4YY	0.0966
TCGA-D7-A4Z0	0.112
TCGA-D7-A6EV	0.0215
TCGA-D7-A6EX	0.189
TCGA-D7-A6EY	0.151
TCGA-D7-A6EZ	0.0717
TCGA-D7-A6F0	0.0162
TCGA-D7-A6F2	0.0994
TCGA-D7-A747	0.401
TCGA-D7-A748	0.107
TCGA-D7-A74A	2.47e-18
TCGA-EQ-8122	0.15
TCGA-EQ-A4SO	0.0191
TCGA-F1-6874	0.0272
TCGA-F1-6875	0.0446
TCGA-F1-A448	0.109
TCGA-F1-A72C	0.0352
TCGA-FP-7735	0.0274
TCGA-FP-7829	0.0639
TCGA-FP-7916	0.182
TCGA-FP-7998	0.255
TCGA-FP-8099	0.0892
TCGA-FP-8210	0.397
TCGA-FP-8211	0.0412
TCGA-FP-8631	0.023
TCGA-FP-A4BE	-4.19e-19
TCGA-FP-A4BF	0.11
TCGA-FP-A8CX	1.59e-18
TCGA-FP-A9TM	-6.1e-18
TCGA-HF-7132	0.121
TCGA-HF-7133	0.0925
TCGA-HF-7134	0.0046
TCGA-HF-A5NB	3.01e-18
TCGA-HJ-7597	0.0367
TCGA-HU-8238	0.0164
TCGA-HU-8243	0.0255
TCGA-HU-8244	4.28e-18
TCGA-HU-8249	0.0335
TCGA-HU-8602	0.0491
TCGA-HU-8604	0.128
TCGA-HU-8608	0.0583
TCGA-HU-8610	0.049
TCGA-HU-A4G2	0.0217
TCGA-HU-A4G3	0.0112
TCGA-HU-A4G6	0.0188
TCGA-HU-A4G8	0.0048
TCGA-HU-A4G9	0.0188
TCGA-HU-A4GC	0.0634
TCGA-HU-A4GD	-6.04e-18
TCGA-HU-A4GF	-2.11e-20
TCGA-HU-A4GH	8.08e-18
TCGA-HU-A4GJ	0.11
TCGA-HU-A4GN	0.0312
TCGA-HU-A4GP	0.00891
TCGA-HU-A4GQ	0.174
TCGA-HU-A4GT	0.00595
TCGA-HU-A4GU	0.0333
TCGA-HU-A4GX	0.0237
TCGA-HU-A4GY	0.272
TCGA-HU-A4H0	0.00508
TCGA-HU-A4H2	0.0242
TCGA-HU-A4H3	0.041
TCGA-HU-A4H4	0.0116
TCGA-HU-A4H5	3.52e-19
TCGA-HU-A4H6	0.0358
TCGA-HU-A4H8	1.82e-18
TCGA-HU-A4HB	0.0234
TCGA-HU-A4HD	0.0877
TCGA-IN-7806	0.0503
TCGA-IN-7808	0.153
TCGA-IN-8462	0.0975
TCGA-IN-8663	0.0657
TCGA-IN-A6RI	2.45e-18
TCGA-IN-A6RJ	3.86e-20
TCGA-IN-A6RL	0.0791
TCGA-IN-A6RR	0.021
TCGA-IN-A6RS	1.18e-17
TCGA-IN-A7NR	0.0705
TCGA-IN-A7NT	0.0711
TCGA-IN-A7NU	0.0904
TCGA-IN-AB1V	0.0267
TCGA-IN-AB1X	0.0274
TCGA-IP-7968	0.0983
TCGA-KB-A6F7	-4.9e-18
TCGA-KB-A93G	0.31
TCGA-KB-A93H	-3.08e-19
TCGA-KB-A93J	0.0311
TCGA-MX-A5UG	0.328
TCGA-MX-A5UJ	0.178
TCGA-MX-A663	0.181
TCGA-MX-A666	0.0234
TCGA-R5-A7O7	0.0303
TCGA-R5-A7ZE	-1.37e-17
TCGA-R5-A7ZF	0.00511
TCGA-R5-A7ZI	0.0152
TCGA-R5-A7ZR	-3.85e-18
TCGA-R5-A805	0.0448
TCGA-RD-A7BS	0.103
TCGA-RD-A7BT	0.00163
TCGA-RD-A7BW	0.357
TCGA-RD-A7C1	0.012
TCGA-RD-A8MV	0.0432
TCGA-RD-A8MW	0.145
TCGA-RD-A8N0	0.218
TCGA-RD-A8N1	0.15
TCGA-RD-A8N2	0.421
TCGA-RD-A8N4	0.389
TCGA-RD-A8N5	0.203
TCGA-RD-A8N6	0.192
TCGA-RD-A8N9	0.302
TCGA-RD-A8NB	0.191
TCGA-SW-A7EA	0.0766
TCGA-SW-A7EB	0.0146
TCGA-VQ-A8DT	0
TCGA-VQ-A8DU	0.0881
TCGA-VQ-A8DV	-1.38e-18
TCGA-VQ-A8DZ	0.0125
TCGA-VQ-A8E0	-5.77e-18
TCGA-VQ-A8E2	0.0905
TCGA-VQ-A8E3	0.0456
TCGA-VQ-A8E7	0.0314
TCGA-VQ-A8P2	0.0179
TCGA-VQ-A8P3	0.111
TCGA-VQ-A8P5	0.105
TCGA-VQ-A8P8	0.0783
TCGA-VQ-A8PB	0.00773
TCGA-VQ-A8PC	0.0908
TCGA-VQ-A8PD	0.0979
TCGA-VQ-A8PE	0.00914
TCGA-VQ-A8PF	0.0815
TCGA-VQ-A8PH	0.0385
TCGA-VQ-A8PJ	3.68e-18
TCGA-VQ-A8PK	0.0213
TCGA-VQ-A8PM	0.0456
TCGA-VQ-A8PO	0.0367
TCGA-VQ-A8PP	0.122
TCGA-VQ-A8PQ	0.198
TCGA-VQ-A8PU	0.00157
TCGA-VQ-A8PX	3.24e-19
TCGA-VQ-A91A	0.206
TCGA-VQ-A91D	0.0222
TCGA-VQ-A91E	-3.64e-18
TCGA-VQ-A91K	0.109
TCGA-VQ-A91N	9.82e-20
TCGA-VQ-A91Q	0.17
TCGA-VQ-A91S	0.0406
TCGA-VQ-A91U	0.0425
TCGA-VQ-A91V	0.0134
TCGA-VQ-A91W	0.00688
TCGA-VQ-A91X	2.15e-18
TCGA-VQ-A91Y	0.28
TCGA-VQ-A91Z	0.00649
TCGA-VQ-A922	0.117
TCGA-VQ-A923	0.0466
TCGA-VQ-A924	0.0802
TCGA-VQ-A925	0.0241
TCGA-VQ-A927	0.0507
TCGA-VQ-A928	0.0931
TCGA-VQ-A92D	7.22e-18
TCGA-VQ-A94O	7.74e-18
TCGA-VQ-A94P	0.443
TCGA-VQ-A94R	0.134
TCGA-VQ-A94T	0.0151
TCGA-VQ-A94U	0.165
TCGA-VQ-AA64	0.107
TCGA-VQ-AA68	0.0139
TCGA-VQ-AA69	0.0382
TCGA-VQ-AA6A	0.0142
TCGA-VQ-AA6B	0.0329
TCGA-VQ-AA6D	-3.06e-18
TCGA-VQ-AA6F	0.0157
TCGA-VQ-AA6G	4.15e-18
TCGA-VQ-AA6I	0.0486
TCGA-VQ-AA6J	0.0249
TCGA-VQ-AA6K	0.117
TCGA-ZA-A8F6	0.266
TCGA-ZQ-A9CR	0.135
