# Supplementary material for: A Genomic Signature Reflecting Fibroblast Infiltration Into Gastric Cancer Is Associated With Prognosis and Treatment Outcomes of Immune Checkpoint Inhibitors
Source: Front Cell Dev Biol. 2022 Apr 26;10:862294. doi: 10.3389/fcell.2022.862294 (PMC9087633; doi:10.3389/fcell.2022.862294)
Supplement: Supplementary file 4 [file Table6.XLSX]

## Sheet: Sheet1
Table S5. FAMscore and immune infiltration in TCGA
ID	FAMscore	Cell abundance	Cell type
TCGA-CD-5804	High	0.00157	CD8+ T
TCGA-CG-4306	High	0.0148	CD8+ T
TCGA-VQ-A923	High	0.113	CD8+ T
TCGA-CG-4304	High	0.0231	CD8+ T
TCGA-IN-A6RL	High	5.32e-05	CD8+ T
TCGA-IN-A6RR	High	0.021	CD8+ T
TCGA-CG-4437	Low	0.00101	CD8+ T
TCGA-CG-4441	High	-9.32e-20	CD8+ T
TCGA-CG-5723	Low	0.026	CD8+ T
TCGA-CD-5798	High	-6.24e-20	CD8+ T
TCGA-RD-A7C1	High	0.0521	CD8+ T
TCGA-BR-7703	Low	0.0118	CD8+ T
TCGA-CG-4449	High	-5.76e-19	CD8+ T
TCGA-VQ-A927	High	0.0051	CD8+ T
TCGA-BR-4256	High	3.98e-19	CD8+ T
TCGA-D7-5578	Low	8.67e-19	CD8+ T
TCGA-IN-8462	High	4.34e-19	CD8+ T
TCGA-BR-8591	Low	0.00694	CD8+ T
TCGA-F1-6874	Low	0.00377	CD8+ T
TCGA-F1-6875	High	0.0084	CD8+ T
TCGA-FP-8099	High	1.97e-19	CD8+ T
TCGA-VQ-A8E3	High	0.0252	CD8+ T
TCGA-KB-A93J	High	0.0253	CD8+ T
TCGA-MX-A5UG	High	0.00127	CD8+ T
TCGA-RD-A8N5	High	1.25e-20	CD8+ T
TCGA-VQ-A8PE	High	0.0118	CD8+ T
TCGA-VQ-A91U	High	0.0385	CD8+ T
TCGA-BR-A4CS	High	0.0132	CD8+ T
TCGA-D7-6822	Low	0.0492	CD8+ T
TCGA-FP-7735	High	0.0032	CD8+ T
TCGA-FP-7916	High	0.0976	CD8+ T
TCGA-FP-7998	High	0.162	CD8+ T
TCGA-FP-A9TM	High	2.66e-18	CD8+ T
TCGA-HU-A4H8	Low	0.0139	CD8+ T
TCGA-BR-8678	High	0.0241	CD8+ T
TCGA-CD-A4MG	High	0.00935	CD8+ T
TCGA-CG-4444	High	-1.82e-22	CD8+ T
TCGA-CG-4475	High	1.1e-21	CD8+ T
TCGA-HU-8249	Low	0.0113	CD8+ T
TCGA-IN-A6RS	Low	0.0198	CD8+ T
TCGA-VQ-A8PF	High	0.0877	CD8+ T
TCGA-VQ-A8PP	Low	0.022	CD8+ T
TCGA-BR-6707	High	0.0774	CD8+ T
TCGA-BR-8683	High	0.0236	CD8+ T
TCGA-D7-6518	High	-8.85e-20	CD8+ T
TCGA-D7-8575	High	0.0179	CD8+ T
TCGA-HU-8610	High	0.00789	CD8+ T
TCGA-HU-A4GH	Low	0.00956	CD8+ T
TCGA-VQ-AA6J	High	0.002	CD8+ T
TCGA-B7-A5TJ	High	0.00108	CD8+ T
TCGA-BR-7851	Low	0.0131	CD8+ T
TCGA-BR-7901	High	-3.51e-20	CD8+ T
TCGA-CD-8536	Low	0.0154	CD8+ T
TCGA-HU-A4G6	High	0.011	CD8+ T
TCGA-HU-A4GC	High	0.00907	CD8+ T
TCGA-IP-7968	High	0.0369	CD8+ T
TCGA-VQ-A8PO	High	0.0278	CD8+ T
TCGA-VQ-A91X	High	0.0184	CD8+ T
TCGA-VQ-A94O	High	0.00669	CD8+ T
TCGA-CG-5726	Low	-5.36e-20	CD8+ T
TCGA-D7-A4YU	High	0.0639	CD8+ T
TCGA-HU-A4GU	Low	-2.32e-18	CD8+ T
TCGA-HU-A4HD	Low	0.00842	CD8+ T
TCGA-VQ-A94T	High	0.00705	CD8+ T
TCGA-BR-4191	High	0.0139	CD8+ T
TCGA-BR-8059	High	0.00351	CD8+ T
TCGA-BR-A4PF	High	0.0218	CD8+ T
TCGA-CG-5725	High	0.0412	CD8+ T
TCGA-D7-8574	High	0.0911	CD8+ T
TCGA-D7-8578	High	8.92e-20	CD8+ T
TCGA-HU-A4H0	High	0.0585	CD8+ T
TCGA-RD-A8MW	High	0.00313	CD8+ T
TCGA-VQ-A8P3	Low	0.0297	CD8+ T
TCGA-CG-5720	High	-2.07e-19	CD8+ T
TCGA-HU-A4GQ	High	0.00428	CD8+ T
TCGA-HU-A4H5	Low	0.011	CD8+ T
TCGA-R5-A805	High	1.46e-18	CD8+ T
TCGA-ZA-A8F6	High	0.0131	CD8+ T
TCGA-3M-AB46	High	0.00304	CD8+ T
TCGA-BR-6801	High	2.28e-19	CD8+ T
TCGA-BR-A44U	High	5.54e-19	CD8+ T
TCGA-BR-A4J2	High	-1.44e-18	CD8+ T
TCGA-CG-4469	High	0.0168	CD8+ T
TCGA-EQ-A4SO	High	0.00223	CD8+ T
TCGA-F1-A448	Low	-7.84e-19	CD8+ T
TCGA-HU-8608	High	0.0991	CD8+ T
TCGA-RD-A8N1	Low	0.0671	CD8+ T
TCGA-VQ-A8DZ	High	0.00966	CD8+ T
TCGA-VQ-A91D	Low	0.0107	CD8+ T
TCGA-VQ-A922	High	0.0147	CD8+ T
TCGA-VQ-A94U	High	0.000716	CD8+ T
TCGA-BR-6457	High	4.28e-05	CD8+ T
TCGA-BR-7197	High	0.00604	CD8+ T
TCGA-BR-8384	High	0.0926	CD8+ T
TCGA-BR-8686	High	0.0886	CD8+ T
TCGA-CD-5801	High	0.13	CD8+ T
TCGA-CG-4305	Low	0.0463	CD8+ T
TCGA-FP-7829	High	3.01e-20	CD8+ T
TCGA-HU-A4GF	Low	0.0119	CD8+ T
TCGA-IN-A7NU	High	0.00956	CD8+ T
TCGA-VQ-A8PD	High	0.0382	CD8+ T
TCGA-VQ-A91K	Low	0.0139	CD8+ T
TCGA-VQ-A924	Low	0.0178	CD8+ T
TCGA-CD-A486	High	8.77e-19	CD8+ T
TCGA-CG-4443	Low	0.0177	CD8+ T
TCGA-CG-5734	High	-6.91e-21	CD8+ T
TCGA-F1-A72C	High	1.17e-20	CD8+ T
TCGA-FP-8631	High	0.0112	CD8+ T
TCGA-FP-A4BF	High	0.0713	CD8+ T
TCGA-HU-A4HB	High	-1.2e-18	CD8+ T
TCGA-IN-8663	High	0.0183	CD8+ T
TCGA-KB-A93G	High	0.00738	CD8+ T
TCGA-VQ-A8E0	High	0.00157	CD8+ T
TCGA-VQ-A8P2	Low	0.00323	CD8+ T
TCGA-VQ-AA64	High	0.0157	CD8+ T
TCGA-VQ-AA6G	Low	0.00417	CD8+ T
TCGA-VQ-AA6I	High	0.0263	CD8+ T
TCGA-BR-6565	High	0.0184	CD8+ T
TCGA-VQ-A8P5	High	-1.88e-20	CD8+ T
TCGA-VQ-A91A	High	0	CD8+ T
TCGA-VQ-A91Y	High	0.0367	CD8+ T
TCGA-VQ-A92D	High	-2.15e-20	CD8+ T
TCGA-CG-5732	Low	0.0158	CD8+ T
TCGA-D7-A6EZ	High	0.0344	CD8+ T
TCGA-HU-8243	High	2.37e-19	CD8+ T
TCGA-MX-A663	High	-6.56e-19	CD8+ T
TCGA-RD-A7BT	High	0.0138	CD8+ T
TCGA-VQ-A925	High	0.00683	CD8+ T
TCGA-BR-6802	Low	0.0185	CD8+ T
TCGA-BR-7715	High	-3.62e-18	CD8+ T
TCGA-BR-A4QM	High	0.0463	CD8+ T
TCGA-CD-8529	Low	0.00713	CD8+ T
TCGA-D7-6521	High	0.0165	CD8+ T
TCGA-VQ-A8PC	High	2.58e-21	CD8+ T
TCGA-BR-7196	High	0.0313	CD8+ T
TCGA-D7-6820	High	2e-19	CD8+ T
TCGA-IN-A6RJ	High	-1.6e-19	CD8+ T
TCGA-BR-6706	High	0.153	CD8+ T
TCGA-BR-7717	High	-7.03e-20	CD8+ T
TCGA-BR-8372	Low	0.0341	CD8+ T
TCGA-BR-A4J1	High	0.00697	CD8+ T
TCGA-D7-6817	High	0.00626	CD8+ T
TCGA-D7-A4YX	High	0.0584	CD8+ T
TCGA-IN-AB1V	High	1.54e-19	CD8+ T
TCGA-VQ-A8DU	High	0.0169	CD8+ T
TCGA-VQ-A91S	High	0.0436	CD8+ T
TCGA-VQ-A94R	High	0.026	CD8+ T
TCGA-B7-5818	Low	0.00813	CD8+ T
TCGA-BR-7722	High	0.0234	CD8+ T
TCGA-BR-8371	High	0.033	CD8+ T
TCGA-BR-8590	Low	0.0109	CD8+ T
TCGA-CD-A4MI	Low	0.0656	CD8+ T
TCGA-D7-6527	Low	1.22e-18	CD8+ T
TCGA-D7-A6F2	High	0.0209	CD8+ T
TCGA-FP-8211	Low	0.0325	CD8+ T
TCGA-VQ-A8PH	High	0.0443	CD8+ T
TCGA-BR-8291	High	0.0267	CD8+ T
TCGA-BR-8484	Low	0.0368	CD8+ T
TCGA-D7-A4YY	High	0.0105	CD8+ T
TCGA-HU-A4GN	Low	0.0189	CD8+ T
TCGA-MX-A666	High	0.000468	CD8+ T
TCGA-VQ-A91Q	High	0.0106	CD8+ T
TCGA-B7-A5TN	High	-1.34e-19	CD8+ T
TCGA-BR-6563	High	0.0742	CD8+ T
TCGA-BR-7958	Low	0.113	CD8+ T
TCGA-CD-5813	High	0.023	CD8+ T
TCGA-CD-A4MJ	Low	0.00396	CD8+ T
TCGA-FP-A8CX	High	0.00995	CD8+ T
TCGA-BR-6455	High	0.0496	CD8+ T
TCGA-BR-7723	Low	0.0455	CD8+ T
TCGA-BR-7959	Low	-1.09e-18	CD8+ T
TCGA-BR-8483	High	-1.25e-20	CD8+ T
TCGA-BR-8676	High	0.0933	CD8+ T
TCGA-CD-8535	Low	0.0106	CD8+ T
TCGA-CG-5724	High	-3.44e-18	CD8+ T
TCGA-IN-7808	High	0.122	CD8+ T
TCGA-VQ-A8E7	High	4.3e-19	CD8+ T
TCGA-VQ-AA6K	High	0.0362	CD8+ T
TCGA-BR-8297	High	0.0145	CD8+ T
TCGA-BR-A4IY	High	0.0184	CD8+ T
TCGA-CD-A489	High	0.0413	CD8+ T
TCGA-CG-5717	High	0.000642	CD8+ T
TCGA-CG-5721	Low	0.101	CD8+ T
TCGA-D7-6522	High	0.0517	CD8+ T
TCGA-D7-6525	High	0.00386	CD8+ T
TCGA-VQ-A8PK	High	7.84e-20	CD8+ T
TCGA-VQ-A91V	Low	0.0102	CD8+ T
TCGA-BR-8289	High	0.00544	CD8+ T
TCGA-BR-A452	High	0.0871	CD8+ T
TCGA-CD-A48A	Low	0.00954	CD8+ T
TCGA-CG-4436	Low	0.00813	CD8+ T
TCGA-D7-8572	High	0.0138	CD8+ T
TCGA-D7-8573	High	0.00323	CD8+ T
TCGA-D7-A747	High	0.0388	CD8+ T
TCGA-VQ-A8E2	High	0.0039	CD8+ T
TCGA-VQ-A94P	High	0.0552	CD8+ T
TCGA-VQ-AA6F	High	0.00399	CD8+ T
TCGA-BR-4187	High	1.59e-21	CD8+ T
TCGA-BR-8589	Low	0.117	CD8+ T
TCGA-BR-A4J5	High	0.0138	CD8+ T
TCGA-CG-4438	High	0.0429	CD8+ T
TCGA-D7-A4YT	Low	0.0039	CD8+ T
TCGA-HU-8238	High	-7.3e-20	CD8+ T
TCGA-HU-A4GD	High	0.0209	CD8+ T
TCGA-RD-A8MV	Low	0.0385	CD8+ T
TCGA-VQ-A8PM	High	0.0216	CD8+ T
TCGA-VQ-AA6A	High	0.00924	CD8+ T
TCGA-BR-8367	High	0.0193	CD8+ T
TCGA-BR-A4J9	High	0.039	CD8+ T
TCGA-FP-A4BE	Low	0.0205	CD8+ T
TCGA-BR-6453	High	0.000962	CD8+ T
TCGA-HU-A4G3	High	0.00253	CD8+ T
TCGA-D7-6520	High	0	CD8+ T
TCGA-D7-6524	High	-1.74e-18	CD8+ T
TCGA-D7-6818	High	3.19e-18	CD8+ T
TCGA-VQ-A8PJ	High	0.0175	CD8+ T
TCGA-B7-A5TI	Low	0.0106	CD8+ T
TCGA-BR-8682	High	0.0206	CD8+ T
TCGA-CD-8532	High	0.0387	CD8+ T
TCGA-B7-A5TK	High	0.104	CD8+ T
TCGA-BR-4267	High	0.0248	CD8+ T
TCGA-BR-8381	High	0.0952	CD8+ T
TCGA-BR-A453	High	0.0457	CD8+ T
TCGA-CD-8530	High	2.59e-21	CD8+ T
TCGA-R5-A7O7	High	0.00128	CD8+ T
TCGA-VQ-A8PX	Low	0.0216	CD8+ T
TCGA-IN-7806	High	4.48e-18	CD8+ T
TCGA-BR-8286	High	0.0104	CD8+ T
TCGA-BR-A4J7	High	0.122	CD8+ T
TCGA-VQ-A928	High	0.0286	CD8+ T
TCGA-CD-8533	High	0.0293	CD8+ T
TCGA-FP-8210	High	0.0453	CD8+ T
TCGA-VQ-A8DV	High	0.0194	CD8+ T
TCGA-VQ-AA6B	High	0.0122	CD8+ T
TCGA-BR-A4IV	High	0.0293	CD8+ T
TCGA-RD-A7BS	High	-1.53e-19	CD8+ T
TCGA-BR-8680	Low	0.00999	CD8+ T
TCGA-CD-5799	High	-2.18e-19	CD8+ T
TCGA-HU-A4G2	High	0.0266	CD8+ T
TCGA-IN-A6RI	High	1.29e-18	CD8+ T
TCGA-SW-A7EB	High	0.00385	CD8+ T
TCGA-D7-8570	Low	0.0471	CD8+ T
TCGA-BR-4279	High	0.0148	CD8+ T
TCGA-VQ-A8DT	Low	0.0021	CD8+ T
TCGA-CD-8534	High	0.0181	CD8+ T
TCGA-BR-A4J4	High	0.0131	CD8+ T
TCGA-VQ-AA69	High	0.045	CD8+ T
TCGA-VQ-A91W	High	0.00999	CD8+ T
TCGA-HF-7132	Low	0.0285	CD8+ T
TCGA-HF-7134	Low	0.00287	CD8+ T
TCGA-BR-8486	High	0.00102	CD8+ T
TCGA-CD-A4MH	High	0.0391	CD8+ T
TCGA-MX-A5UJ	Low	-1.72e-19	CD8+ T
TCGA-BR-8368	Low	0.00689	CD8+ T
TCGA-CD-8525	High	0.0354	CD8+ T
TCGA-HU-8604	Low	0.0366	CD8+ T
TCGA-CG-4466	High	-4.06e-19	CD8+ T
TCGA-BR-4253	High	0.136	CD8+ T
TCGA-BR-8366	High	0.0713	CD8+ T
TCGA-RD-A8NB	High	0.0133	CD8+ T
TCGA-BR-4257	High	0.00821	CD8+ T
TCGA-CD-A48C	High	0.0226	CD8+ T
TCGA-D7-A6F0	High	0.00741	CD8+ T
TCGA-KB-A93H	Low	0.0741	CD8+ T
TCGA-ZQ-A9CR	High	0.0143	CD8+ T
TCGA-BR-4280	High	0.0206	CD8+ T
TCGA-BR-6452	Low	0.00796	CD8+ T
TCGA-CD-5803	High	0.116	CD8+ T
TCGA-CG-5718	High	-5.55e-19	CD8+ T
TCGA-IN-AB1X	High	0.0669	CD8+ T
TCGA-RD-A8N6	High	0.00888	CD8+ T
TCGA-HU-8244	High	0.0129	CD8+ T
TCGA-BR-4255	High	0.0238	CD8+ T
TCGA-BR-8369	High	0.0136	CD8+ T
TCGA-HU-A4GY	High	0.0789	CD8+ T
TCGA-BR-8060	High	0.0129	CD8+ T
TCGA-BR-A4QL	Low	0.0226	CD8+ T
TCGA-CG-4301	High	0.0278	CD8+ T
TCGA-HF-A5NB	Low	0.0106	CD8+ T
TCGA-BR-6456	High	-4.54e-22	CD8+ T
TCGA-BR-8677	High	0.0848	CD8+ T
TCGA-BR-8363	Low	0.0846	CD8+ T
TCGA-CD-8526	High	0.00928	CD8+ T
TCGA-IN-A7NT	High	0.0367	CD8+ T
TCGA-BR-8080	High	0.00365	CD8+ T
TCGA-BR-8284	High	0.0801	CD8+ T
TCGA-BR-A4PD	Low	0.0129	CD8+ T
TCGA-CD-8527	High	0.0221	CD8+ T
TCGA-D7-A6EX	High	0.00524	CD8+ T
TCGA-D7-A6EY	High	0.0076	CD8+ T
TCGA-HU-A4H6	High	-3.3e-21	CD8+ T
TCGA-VQ-A8P8	High	-7.5e-19	CD8+ T
TCGA-VQ-A8PU	High	0.0114	CD8+ T
TCGA-BR-8081	Low	0.00726	CD8+ T
TCGA-BR-8361	Low	0.0752	CD8+ T
TCGA-BR-A4J8	High	0.012	CD8+ T
TCGA-D7-A6EV	High	0.0108	CD8+ T
TCGA-EQ-8122	High	0.00012	CD8+ T
TCGA-HJ-7597	High	0.0232	CD8+ T
TCGA-HU-A4G8	Low	0.0177	CD8+ T
TCGA-HU-A4GT	Low	-2.59e-19	CD8+ T
TCGA-BR-8078	Low	0.0366	CD8+ T
TCGA-BR-8365	High	0.0458	CD8+ T
TCGA-BR-A4QI	High	0.0138	CD8+ T
TCGA-D7-6528	High	5.33e-20	CD8+ T
TCGA-D7-6815	High	0.00193	CD8+ T
TCGA-HU-A4GX	Low	0.0858	CD8+ T
TCGA-R5-A7ZR	High	0.000917	CD8+ T
TCGA-BR-7704	Low	0.0357	CD8+ T
TCGA-BR-7707	Low	1.45e-20	CD8+ T
TCGA-BR-A4J6	High	0.0134	CD8+ T
TCGA-CG-4465	High	0.00598	CD8+ T
TCGA-D7-A4YV	Low	0.0954	CD8+ T
TCGA-BR-6705	High	0.00527	CD8+ T
TCGA-BR-8485	High	0.0361	CD8+ T
TCGA-BR-A4PE	Low	0.00456	CD8+ T
TCGA-CG-4440	High	0.0128	CD8+ T
TCGA-RD-A7BW	High	0.141	CD8+ T
TCGA-BR-8382	Low	8.07e-20	CD8+ T
TCGA-BR-8687	High	0.0144	CD8+ T
TCGA-CG-5722	High	0.0839	CD8+ T
TCGA-D7-6526	High	-2.74e-18	CD8+ T
TCGA-HU-A4G9	High	0.00879	CD8+ T
TCGA-VQ-A91E	Low	0.0249	CD8+ T
TCGA-VQ-A91Z	Low	0.00882	CD8+ T
TCGA-BR-4201	Low	0.00785	CD8+ T
TCGA-CD-8531	Low	-1.75e-18	CD8+ T
TCGA-D7-8579	High	0.0138	CD8+ T
TCGA-R5-A7ZE	High	-3.38e-18	CD8+ T
TCGA-BR-8373	High	9.29e-22	CD8+ T
TCGA-R5-A7ZF	High	7.82e-19	CD8+ T
TCGA-VQ-A8PB	High	0.0294	CD8+ T
TCGA-BR-6566	Low	-3.74e-19	CD8+ T
TCGA-BR-6852	Low	0.0882	CD8+ T
TCGA-BR-8487	Low	0.00673	CD8+ T
TCGA-D7-6519	High	-1.74e-19	CD8+ T
TCGA-IN-A7NR	High	0.00218	CD8+ T
TCGA-BR-8592	High	0.0362	CD8+ T
TCGA-RD-A8N9	High	0.0301	CD8+ T
TCGA-BR-7716	High	0.0561	CD8+ T
TCGA-HU-A4GP	High	-1.99e-19	CD8+ T
TCGA-CD-8524	High	0.0373	CD8+ T
TCGA-D7-A74A	High	0.0176	CD8+ T
TCGA-SW-A7EA	High	0.0144	CD8+ T
TCGA-BR-8295	High	-1.41e-18	CD8+ T
TCGA-D7-A4Z0	High	1.09e-18	CD8+ T
TCGA-HU-A4GJ	High	0.117	CD8+ T
TCGA-RD-A8N2	High	0.0694	CD8+ T
TCGA-VQ-A91N	High	0.00517	CD8+ T
TCGA-BR-8077	High	0.0474	CD8+ T
TCGA-BR-8296	High	0.00256	CD8+ T
TCGA-CG-4477	Low	0.0286	CD8+ T
TCGA-HU-8602	Low	0.0137	CD8+ T
TCGA-HU-A4H2	Low	0.0152	CD8+ T
TCGA-RD-A8N4	High	0.0542	CD8+ T
TCGA-BR-6458	Low	0.0468	CD8+ T
TCGA-BR-6709	High	0.116	CD8+ T
TCGA-HU-A4H3	Low	0.0117	CD8+ T
TCGA-BR-8588	High	0.0231	CD8+ T
TCGA-BR-6803	High	0.0303	CD8+ T
TCGA-BR-8690	High	0.0771	CD8+ T
TCGA-CG-5719	High	-3.17e-21	CD8+ T
TCGA-D7-8576	High	0.0114	CD8+ T
TCGA-KB-A6F7	High	0.02	CD8+ T
TCGA-BR-8058	Low	0.0512	CD8+ T
TCGA-BR-A44T	High	0.0606	CD8+ T
TCGA-D7-5577	High	0.0407	CD8+ T
TCGA-HU-A4H4	Low	0.0395	CD8+ T
TCGA-RD-A8N0	High	0.088	CD8+ T
TCGA-VQ-AA68	High	0.0288	CD8+ T
TCGA-VQ-AA6D	Low	2.38e-18	CD8+ T
TCGA-B7-5816	Low	2.49e-18	CD8+ T
TCGA-CD-5800	Low	-5.21e-19	CD8+ T
TCGA-BR-7957	High	0.00305	CD8+ T
TCGA-VQ-A8PQ	High	0.0846	CD8+ T
TCGA-BR-6564	High	0.0238	CD8+ T
TCGA-BR-A4IZ	High	0.0287	CD8+ T
TCGA-R5-A7ZI	Low	0.07	CD8+ T
TCGA-CD-8528	High	0.0124	CD8+ T
TCGA-BR-8364	High	0.0297	CD8+ T
TCGA-D7-A748	High	3.67e-19	CD8+ T
TCGA-BR-A4IU	High	0.033	CD8+ T
TCGA-HF-7133	High	0.00279	CD8+ T
TCGA-CD-5804	High	0.103	M1
TCGA-CG-4306	High	0.0619	M1
TCGA-VQ-A923	High	0.0494	M1
TCGA-CG-4304	High	0.0721	M1
TCGA-IN-A6RL	High	0.0529	M1
TCGA-IN-A6RR	High	0.0343	M1
TCGA-CG-4437	Low	0.123	M1
TCGA-CG-4441	High	0.0673	M1
TCGA-CG-5723	Low	0.118	M1
TCGA-CD-5798	High	0.0984	M1
TCGA-RD-A7C1	High	0.122	M1
TCGA-BR-7703	Low	0.0528	M1
TCGA-CG-4449	High	0.0647	M1
TCGA-VQ-A927	High	0.021	M1
TCGA-BR-4256	High	0.148	M1
TCGA-D7-5578	Low	0.086	M1
TCGA-IN-8462	High	0.0234	M1
TCGA-BR-8591	Low	0.0756	M1
TCGA-F1-6874	Low	0.0908	M1
TCGA-F1-6875	High	0.0341	M1
TCGA-FP-8099	High	0.0634	M1
TCGA-VQ-A8E3	High	0.0606	M1
TCGA-KB-A93J	High	0.152	M1
TCGA-MX-A5UG	High	0.0637	M1
TCGA-RD-A8N5	High	0.0815	M1
TCGA-VQ-A8PE	High	0.0518	M1
TCGA-VQ-A91U	High	0.0438	M1
TCGA-BR-A4CS	High	0.0317	M1
TCGA-D7-6822	Low	0.0557	M1
TCGA-FP-7735	High	0.056	M1
TCGA-FP-7916	High	0.0999	M1
TCGA-FP-7998	High	0.171	M1
TCGA-FP-A9TM	High	0.0145	M1
TCGA-HU-A4H8	Low	0.0361	M1
TCGA-BR-8678	High	0.0311	M1
TCGA-CD-A4MG	High	0.0728	M1
TCGA-CG-4444	High	0.0484	M1
TCGA-CG-4475	High	0.0464	M1
TCGA-HU-8249	Low	0.0271	M1
TCGA-IN-A6RS	Low	0.0677	M1
TCGA-VQ-A8PF	High	0.137	M1
TCGA-VQ-A8PP	Low	0.0353	M1
TCGA-BR-6707	High	0.0859	M1
TCGA-BR-8683	High	0.0319	M1
TCGA-D7-6518	High	0.0665	M1
TCGA-D7-8575	High	0.0971	M1
TCGA-HU-8610	High	0.106	M1
TCGA-HU-A4GH	Low	0.0253	M1
TCGA-VQ-AA6J	High	0.109	M1
TCGA-B7-A5TJ	High	0.045	M1
TCGA-BR-7851	Low	0.0701	M1
TCGA-BR-7901	High	0.0763	M1
TCGA-CD-8536	Low	0.0554	M1
TCGA-HU-A4G6	High	0.0195	M1
TCGA-HU-A4GC	High	0.0244	M1
TCGA-IP-7968	High	0.0383	M1
TCGA-VQ-A8PO	High	0.077	M1
TCGA-VQ-A91X	High	0.0264	M1
TCGA-VQ-A94O	High	0.0207	M1
TCGA-CG-5726	Low	0.0307	M1
TCGA-D7-A4YU	High	0.0935	M1
TCGA-HU-A4GU	Low	0.0474	M1
TCGA-HU-A4HD	Low	0.0477	M1
TCGA-VQ-A94T	High	0.0155	M1
TCGA-BR-4191	High	0.129	M1
TCGA-BR-8059	High	0.0367	M1
TCGA-BR-A4PF	High	0.139	M1
TCGA-CG-5725	High	0.0244	M1
TCGA-D7-8574	High	0.0608	M1
TCGA-D7-8578	High	0.0466	M1
TCGA-HU-A4H0	High	0.0677	M1
TCGA-RD-A8MW	High	0.15	M1
TCGA-VQ-A8P3	Low	0.0377	M1
TCGA-CG-5720	High	0.102	M1
TCGA-HU-A4GQ	High	0.0585	M1
TCGA-HU-A4H5	Low	0.0362	M1
TCGA-R5-A805	High	0.0839	M1
TCGA-ZA-A8F6	High	0.11	M1
TCGA-3M-AB46	High	0.0126	M1
TCGA-BR-6801	High	0.0549	M1
TCGA-BR-A44U	High	0.0491	M1
TCGA-BR-A4J2	High	0.0336	M1
TCGA-CG-4469	High	0.0522	M1
TCGA-EQ-A4SO	High	0.0191	M1
TCGA-F1-A448	Low	0.0638	M1
TCGA-HU-8608	High	0.155	M1
TCGA-RD-A8N1	Low	0.073	M1
TCGA-VQ-A8DZ	High	0.0474	M1
TCGA-VQ-A91D	Low	0.0624	M1
TCGA-VQ-A922	High	0.0158	M1
TCGA-VQ-A94U	High	0.0231	M1
TCGA-BR-6457	High	0.0593	M1
TCGA-BR-7197	High	0.0349	M1
TCGA-BR-8384	High	0.0356	M1
TCGA-BR-8686	High	0.0645	M1
TCGA-CD-5801	High	0.0724	M1
TCGA-CG-4305	Low	0.1	M1
TCGA-FP-7829	High	0.0667	M1
TCGA-HU-A4GF	Low	0.0362	M1
TCGA-IN-A7NU	High	0.077	M1
TCGA-VQ-A8PD	High	0.0628	M1
TCGA-VQ-A91K	Low	0.0943	M1
TCGA-VQ-A924	Low	0.0721	M1
TCGA-CD-A486	High	0.105	M1
TCGA-CG-4443	Low	0.039	M1
TCGA-CG-5734	High	0.139	M1
TCGA-F1-A72C	High	0.0562	M1
TCGA-FP-8631	High	0.0274	M1
TCGA-FP-A4BF	High	0.132	M1
TCGA-HU-A4HB	High	0.0567	M1
TCGA-IN-8663	High	0.0313	M1
TCGA-KB-A93G	High	0.079	M1
TCGA-VQ-A8E0	High	0.0663	M1
TCGA-VQ-A8P2	Low	0.0262	M1
TCGA-VQ-AA64	High	0.0306	M1
TCGA-VQ-AA6G	Low	0.0202	M1
TCGA-VQ-AA6I	High	0.0446	M1
TCGA-BR-6565	High	0.112	M1
TCGA-VQ-A8P5	High	0.0584	M1
TCGA-VQ-A91A	High	0.0651	M1
TCGA-VQ-A91Y	High	0.0708	M1
TCGA-VQ-A92D	High	0.0166	M1
TCGA-CG-5732	Low	0.0556	M1
TCGA-D7-A6EZ	High	0.122	M1
TCGA-HU-8243	High	0.0406	M1
TCGA-MX-A663	High	0.0129	M1
TCGA-RD-A7BT	High	0.049	M1
TCGA-VQ-A925	High	0.0218	M1
TCGA-BR-6802	Low	0.0841	M1
TCGA-BR-7715	High	0.0537	M1
TCGA-BR-A4QM	High	0.0422	M1
TCGA-CD-8529	Low	0.144	M1
TCGA-D7-6521	High	0.0936	M1
TCGA-VQ-A8PC	High	0.0953	M1
TCGA-BR-7196	High	0.0672	M1
TCGA-D7-6820	High	0.0703	M1
TCGA-IN-A6RJ	High	0.0137	M1
TCGA-BR-6706	High	0.103	M1
TCGA-BR-7717	High	0.0498	M1
TCGA-BR-8372	Low	0.102	M1
TCGA-BR-A4J1	High	0.0148	M1
TCGA-D7-6817	High	0.0274	M1
TCGA-D7-A4YX	High	0.0791	M1
TCGA-IN-AB1V	High	0.00681	M1
TCGA-VQ-A8DU	High	0.0286	M1
TCGA-VQ-A91S	High	0.0738	M1
TCGA-VQ-A94R	High	0.0314	M1
TCGA-B7-5818	Low	0.121	M1
TCGA-BR-7722	High	0.0402	M1
TCGA-BR-8371	High	0.0146	M1
TCGA-BR-8590	Low	0.0714	M1
TCGA-CD-A4MI	Low	0.143	M1
TCGA-D7-6527	Low	0.0393	M1
TCGA-D7-A6F2	High	0.0701	M1
TCGA-FP-8211	Low	0.0294	M1
TCGA-VQ-A8PH	High	0.0332	M1
TCGA-BR-8291	High	0.0673	M1
TCGA-BR-8484	Low	0.0958	M1
TCGA-D7-A4YY	High	0.116	M1
TCGA-HU-A4GN	Low	0.0266	M1
TCGA-MX-A666	High	0.018	M1
TCGA-VQ-A91Q	High	0.0168	M1
TCGA-B7-A5TN	High	0.0585	M1
TCGA-BR-6563	High	0.106	M1
TCGA-BR-7958	Low	0.105	M1
TCGA-CD-5813	High	0.0876	M1
TCGA-CD-A4MJ	Low	0.0324	M1
TCGA-FP-A8CX	High	0.0485	M1
TCGA-BR-6455	High	0.104	M1
TCGA-BR-7723	Low	0.0459	M1
TCGA-BR-7959	Low	0.0612	M1
TCGA-BR-8483	High	0.0145	M1
TCGA-BR-8676	High	0.0829	M1
TCGA-CD-8535	Low	0.0375	M1
TCGA-CG-5724	High	0.0689	M1
TCGA-IN-7808	High	0.0323	M1
TCGA-VQ-A8E7	High	0.0263	M1
TCGA-VQ-AA6K	High	0.0254	M1
TCGA-BR-8297	High	0.0216	M1
TCGA-BR-A4IY	High	0.0941	M1
TCGA-CD-A489	High	0.0373	M1
TCGA-CG-5717	High	0.0486	M1
TCGA-CG-5721	Low	0.168	M1
TCGA-D7-6522	High	0.192	M1
TCGA-D7-6525	High	0.0877	M1
TCGA-VQ-A8PK	High	0.027	M1
TCGA-VQ-A91V	Low	0.0212	M1
TCGA-BR-8289	High	0.0618	M1
TCGA-BR-A452	High	0.0148	M1
TCGA-CD-A48A	Low	0.0553	M1
TCGA-CG-4436	Low	0.0465	M1
TCGA-D7-8572	High	0.0871	M1
TCGA-D7-8573	High	0.0227	M1
TCGA-D7-A747	High	0.0475	M1
TCGA-VQ-A8E2	High	0.0313	M1
TCGA-VQ-A94P	High	0.0378	M1
TCGA-VQ-AA6F	High	0.0246	M1
TCGA-BR-4187	High	0.11	M1
TCGA-BR-8589	Low	0.123	M1
TCGA-BR-A4J5	High	0.0466	M1
TCGA-CG-4438	High	0.0993	M1
TCGA-D7-A4YT	Low	0.017	M1
TCGA-HU-8238	High	0.0713	M1
TCGA-HU-A4GD	High	0.0192	M1
TCGA-RD-A8MV	Low	0.088	M1
TCGA-VQ-A8PM	High	0.0459	M1
TCGA-VQ-AA6A	High	0.0361	M1
TCGA-BR-8367	High	0.0442	M1
TCGA-BR-A4J9	High	0.017	M1
TCGA-FP-A4BE	Low	0.127	M1
TCGA-BR-6453	High	0.0862	M1
TCGA-HU-A4G3	High	0.0326	M1
TCGA-D7-6520	High	0.0992	M1
TCGA-D7-6524	High	0.063	M1
TCGA-D7-6818	High	0.131	M1
TCGA-VQ-A8PJ	High	0.0222	M1
TCGA-B7-A5TI	Low	0.0526	M1
TCGA-BR-8682	High	0.059	M1
TCGA-CD-8532	High	0.0761	M1
TCGA-B7-A5TK	High	0.142	M1
TCGA-BR-4267	High	0.0505	M1
TCGA-BR-8381	High	0.0843	M1
TCGA-BR-A453	High	0.0375	M1
TCGA-CD-8530	High	0.0525	M1
TCGA-R5-A7O7	High	0.0493	M1
TCGA-VQ-A8PX	Low	0.0437	M1
TCGA-IN-7806	High	0.0221	M1
TCGA-BR-8286	High	0.0348	M1
TCGA-BR-A4J7	High	0.0478	M1
TCGA-VQ-A928	High	0.0297	M1
TCGA-CD-8533	High	0.0123	M1
TCGA-FP-8210	High	0.0586	M1
TCGA-VQ-A8DV	High	2.15e-19	M1
TCGA-VQ-AA6B	High	0.0181	M1
TCGA-BR-A4IV	High	9.37e-19	M1
TCGA-RD-A7BS	High	0.0319	M1
TCGA-BR-8680	Low	0.0143	M1
TCGA-CD-5799	High	0.0489	M1
TCGA-HU-A4G2	High	0.0481	M1
TCGA-IN-A6RI	High	0.0588	M1
TCGA-SW-A7EB	High	0.035	M1
TCGA-D7-8570	Low	0.181	M1
TCGA-BR-4279	High	0.0718	M1
TCGA-VQ-A8DT	Low	0.0309	M1
TCGA-CD-8534	High	0.0379	M1
TCGA-BR-A4J4	High	0.054	M1
TCGA-VQ-AA69	High	0.0714	M1
TCGA-VQ-A91W	High	0.0696	M1
TCGA-HF-7132	Low	0.0888	M1
TCGA-HF-7134	Low	0.037	M1
TCGA-BR-8486	High	0.0642	M1
TCGA-CD-A4MH	High	0.0469	M1
TCGA-MX-A5UJ	Low	0.0396	M1
TCGA-BR-8368	Low	0.0391	M1
TCGA-CD-8525	High	0.0883	M1
TCGA-HU-8604	Low	0.125	M1
TCGA-CG-4466	High	0.011	M1
TCGA-BR-4253	High	0.169	M1
TCGA-BR-8366	High	0.161	M1
TCGA-RD-A8NB	High	0.0682	M1
TCGA-BR-4257	High	0.129	M1
TCGA-CD-A48C	High	0.0622	M1
TCGA-D7-A6F0	High	0.0644	M1
TCGA-KB-A93H	Low	0.0424	M1
TCGA-ZQ-A9CR	High	0.0725	M1
TCGA-BR-4280	High	0.0732	M1
TCGA-BR-6452	Low	0.094	M1
TCGA-CD-5803	High	0.116	M1
TCGA-CG-5718	High	0.104	M1
TCGA-IN-AB1X	High	0.0565	M1
TCGA-RD-A8N6	High	0.0319	M1
TCGA-HU-8244	High	0.0199	M1
TCGA-BR-4255	High	0.0889	M1
TCGA-BR-8369	High	0.00527	M1
TCGA-HU-A4GY	High	0.111	M1
TCGA-BR-8060	High	0.0777	M1
TCGA-BR-A4QL	Low	0.0436	M1
TCGA-CG-4301	High	0.0513	M1
TCGA-HF-A5NB	Low	0.0342	M1
TCGA-BR-6456	High	0.0799	M1
TCGA-BR-8677	High	0.029	M1
TCGA-BR-8363	Low	0.0911	M1
TCGA-CD-8526	High	0.0472	M1
TCGA-IN-A7NT	High	0.0424	M1
TCGA-BR-8080	High	0.0601	M1
TCGA-BR-8284	High	0.0987	M1
TCGA-BR-A4PD	Low	0.0696	M1
TCGA-CD-8527	High	0.062	M1
TCGA-D7-A6EX	High	0.0147	M1
TCGA-D7-A6EY	High	0.0835	M1
TCGA-HU-A4H6	High	0.0457	M1
TCGA-VQ-A8P8	High	0.0227	M1
TCGA-VQ-A8PU	High	0.00783	M1
TCGA-BR-8081	Low	0.183	M1
TCGA-BR-8361	Low	0.0688	M1
TCGA-BR-A4J8	High	0.0257	M1
TCGA-D7-A6EV	High	0.0426	M1
TCGA-EQ-8122	High	0.0352	M1
TCGA-HJ-7597	High	0.0271	M1
TCGA-HU-A4G8	Low	0.0775	M1
TCGA-HU-A4GT	Low	0.0701	M1
TCGA-BR-8078	Low	0.104	M1
TCGA-BR-8365	High	0.0336	M1
TCGA-BR-A4QI	High	0.0461	M1
TCGA-D7-6528	High	0.0401	M1
TCGA-D7-6815	High	0.0499	M1
TCGA-HU-A4GX	Low	0.0771	M1
TCGA-R5-A7ZR	High	0.0492	M1
TCGA-BR-7704	Low	0.092	M1
TCGA-BR-7707	Low	0.0715	M1
TCGA-BR-A4J6	High	0.0217	M1
TCGA-CG-4465	High	0.138	M1
TCGA-D7-A4YV	Low	0.0707	M1
TCGA-BR-6705	High	0	M1
TCGA-BR-8485	High	0.05	M1
TCGA-BR-A4PE	Low	0.118	M1
TCGA-CG-4440	High	0.0338	M1
TCGA-RD-A7BW	High	0.0701	M1
TCGA-BR-8382	Low	0.0584	M1
TCGA-BR-8687	High	0.0275	M1
TCGA-CG-5722	High	0.0516	M1
TCGA-D7-6526	High	0.0381	M1
TCGA-HU-A4G9	High	0.0189	M1
TCGA-VQ-A91E	Low	0.0444	M1
TCGA-VQ-A91Z	Low	0.0124	M1
TCGA-BR-4201	Low	0.0712	M1
TCGA-CD-8531	Low	0.0794	M1
TCGA-D7-8579	High	0.0448	M1
TCGA-R5-A7ZE	High	0.0173	M1
TCGA-BR-8373	High	0.0444	M1
TCGA-R5-A7ZF	High	0.0159	M1
TCGA-VQ-A8PB	High	0.0317	M1
TCGA-BR-6566	Low	0.129	M1
TCGA-BR-6852	Low	0.152	M1
TCGA-BR-8487	Low	0.0836	M1
TCGA-D7-6519	High	0.0338	M1
TCGA-IN-A7NR	High	0.0217	M1
TCGA-BR-8592	High	0.043	M1
TCGA-RD-A8N9	High	0.0693	M1
TCGA-BR-7716	High	0.132	M1
TCGA-HU-A4GP	High	0.0478	M1
TCGA-CD-8524	High	0.0653	M1
TCGA-D7-A74A	High	0.0171	M1
TCGA-SW-A7EA	High	0.0655	M1
TCGA-BR-8295	High	0.0275	M1
TCGA-D7-A4Z0	High	0.0454	M1
TCGA-HU-A4GJ	High	0.0419	M1
TCGA-RD-A8N2	High	0.0323	M1
TCGA-VQ-A91N	High	0.0291	M1
TCGA-BR-8077	High	0.0967	M1
TCGA-BR-8296	High	0.0475	M1
TCGA-CG-4477	Low	0.0873	M1
TCGA-HU-8602	Low	0.133	M1
TCGA-HU-A4H2	Low	0.0308	M1
TCGA-RD-A8N4	High	0.0303	M1
TCGA-BR-6458	Low	0.127	M1
TCGA-BR-6709	High	0.172	M1
TCGA-HU-A4H3	Low	0.0361	M1
TCGA-BR-8588	High	0.0556	M1
TCGA-BR-6803	High	0.0492	M1
TCGA-BR-8690	High	0.118	M1
TCGA-CG-5719	High	0.0582	M1
TCGA-D7-8576	High	0.0754	M1
TCGA-KB-A6F7	High	0.107	M1
TCGA-BR-8058	Low	0.104	M1
TCGA-BR-A44T	High	0.0288	M1
TCGA-D7-5577	High	0.159	M1
TCGA-HU-A4H4	Low	0.0717	M1
TCGA-RD-A8N0	High	0.0291	M1
TCGA-VQ-AA68	High	0.0433	M1
TCGA-VQ-AA6D	Low	0.0345	M1
TCGA-B7-5816	Low	0.131	M1
TCGA-CD-5800	Low	0.0469	M1
TCGA-BR-7957	High	0.0294	M1
TCGA-VQ-A8PQ	High	0.042	M1
TCGA-BR-6564	High	0.06	M1
TCGA-BR-A4IZ	High	0.0435	M1
TCGA-R5-A7ZI	Low	0.197	M1
TCGA-CD-8528	High	0.0615	M1
TCGA-BR-8364	High	0.06	M1
TCGA-D7-A748	High	0.143	M1
TCGA-BR-A4IU	High	0.0345	M1
TCGA-HF-7133	High	0.103	M1
TCGA-CD-5804	High	0.0275	M2
TCGA-CG-4306	High	0.00853	M2
TCGA-VQ-A923	High	0.0045	M2
TCGA-CG-4304	High	0.0123	M2
TCGA-IN-A6RL	High	5.78e-19	M2
TCGA-IN-A6RR	High	0.00564	M2
TCGA-CG-4437	Low	0.0404	M2
TCGA-CG-4441	High	0.038	M2
TCGA-CG-5723	Low	0.00551	M2
TCGA-CD-5798	High	0.00233	M2
TCGA-RD-A7C1	High	0.039	M2
TCGA-BR-7703	Low	0.00723	M2
TCGA-CG-4449	High	0.00354	M2
TCGA-VQ-A927	High	0.0119	M2
TCGA-BR-4256	High	0.0169	M2
TCGA-D7-5578	Low	0.0281	M2
TCGA-IN-8462	High	-1.2e-19	M2
TCGA-BR-8591	Low	0.0123	M2
TCGA-F1-6874	Low	0.0113	M2
TCGA-F1-6875	High	0.00174	M2
TCGA-FP-8099	High	0.0159	M2
TCGA-VQ-A8E3	High	0.0126	M2
TCGA-KB-A93J	High	0.0265	M2
TCGA-MX-A5UG	High	0.005	M2
TCGA-RD-A8N5	High	0.0142	M2
TCGA-VQ-A8PE	High	5.63e-19	M2
TCGA-VQ-A91U	High	-2.02e-19	M2
TCGA-BR-A4CS	High	0.019	M2
TCGA-D7-6822	Low	0.00177	M2
TCGA-FP-7735	High	0.0251	M2
TCGA-FP-7916	High	0.0122	M2
TCGA-FP-7998	High	0.0223	M2
TCGA-FP-A9TM	High	0.0123	M2
TCGA-HU-A4H8	Low	0.0185	M2
TCGA-BR-8678	High	0	M2
TCGA-CD-A4MG	High	0.0249	M2
TCGA-CG-4444	High	0.0311	M2
TCGA-CG-4475	High	0.0181	M2
TCGA-HU-8249	Low	4.75e-19	M2
TCGA-IN-A6RS	Low	4.15e-21	M2
TCGA-VQ-A8PF	High	0.0126	M2
TCGA-VQ-A8PP	Low	0.0081	M2
TCGA-BR-6707	High	0.0257	M2
TCGA-BR-8683	High	0.00313	M2
TCGA-D7-6518	High	0.000822	M2
TCGA-D7-8575	High	0.0393	M2
TCGA-HU-8610	High	0.00894	M2
TCGA-HU-A4GH	Low	0.00615	M2
TCGA-VQ-AA6J	High	0.0236	M2
TCGA-B7-A5TJ	High	0.00643	M2
TCGA-BR-7851	Low	0.0127	M2
TCGA-BR-7901	High	0.00355	M2
TCGA-CD-8536	Low	0.00475	M2
TCGA-HU-A4G6	High	0.0116	M2
TCGA-HU-A4GC	High	0.0143	M2
TCGA-IP-7968	High	0.00159	M2
TCGA-VQ-A8PO	High	0.00896	M2
TCGA-VQ-A91X	High	0.00532	M2
TCGA-VQ-A94O	High	-1.52e-19	M2
TCGA-CG-5726	Low	0.0234	M2
TCGA-D7-A4YU	High	0.00299	M2
TCGA-HU-A4GU	Low	0.0226	M2
TCGA-HU-A4HD	Low	0.00521	M2
TCGA-VQ-A94T	High	0.0198	M2
TCGA-BR-4191	High	0.0489	M2
TCGA-BR-8059	High	0.0056	M2
TCGA-BR-A4PF	High	0.0123	M2
TCGA-CG-5725	High	0.00573	M2
TCGA-D7-8574	High	0.027	M2
TCGA-D7-8578	High	0.0196	M2
TCGA-HU-A4H0	High	0.0221	M2
TCGA-RD-A8MW	High	0.0065	M2
TCGA-VQ-A8P3	Low	0	M2
TCGA-CG-5720	High	0.0277	M2
TCGA-HU-A4GQ	High	-5e-19	M2
TCGA-HU-A4H5	Low	0.00712	M2
TCGA-R5-A805	High	0.0198	M2
TCGA-ZA-A8F6	High	0.0547	M2
TCGA-3M-AB46	High	0.00409	M2
TCGA-BR-6801	High	1.08e-19	M2
TCGA-BR-A44U	High	0.00604	M2
TCGA-BR-A4J2	High	0.0117	M2
TCGA-CG-4469	High	0.0142	M2
TCGA-EQ-A4SO	High	0.0102	M2
TCGA-F1-A448	Low	0.022	M2
TCGA-HU-8608	High	0.031	M2
TCGA-RD-A8N1	Low	0.00801	M2
TCGA-VQ-A8DZ	High	0.0204	M2
TCGA-VQ-A91D	Low	0.0106	M2
TCGA-VQ-A922	High	5.49e-20	M2
TCGA-VQ-A94U	High	0.00209	M2
TCGA-BR-6457	High	0.0136	M2
TCGA-BR-7197	High	0.011	M2
TCGA-BR-8384	High	0	M2
TCGA-BR-8686	High	0.00915	M2
TCGA-CD-5801	High	0.026	M2
TCGA-CG-4305	Low	0.0199	M2
TCGA-FP-7829	High	0.0183	M2
TCGA-HU-A4GF	Low	0.00886	M2
TCGA-IN-A7NU	High	3.09e-18	M2
TCGA-VQ-A8PD	High	0.00802	M2
TCGA-VQ-A91K	Low	0.022	M2
TCGA-VQ-A924	Low	0.00939	M2
TCGA-CD-A486	High	0.0159	M2
TCGA-CG-4443	Low	0.026	M2
TCGA-CG-5734	High	0.019	M2
TCGA-F1-A72C	High	0.03	M2
TCGA-FP-8631	High	0.016	M2
TCGA-FP-A4BF	High	0.0118	M2
TCGA-HU-A4HB	High	0.0352	M2
TCGA-IN-8663	High	0.00363	M2
TCGA-KB-A93G	High	0.0063	M2
TCGA-VQ-A8E0	High	0.0272	M2
TCGA-VQ-A8P2	Low	0.00617	M2
TCGA-VQ-AA64	High	0.00927	M2
TCGA-VQ-AA6G	Low	0.0199	M2
TCGA-VQ-AA6I	High	0.0128	M2
TCGA-BR-6565	High	0.018	M2
TCGA-VQ-A8P5	High	0.00421	M2
TCGA-VQ-A91A	High	0.00482	M2
TCGA-VQ-A91Y	High	0.00412	M2
TCGA-VQ-A92D	High	0.0108	M2
TCGA-CG-5732	Low	0.027	M2
TCGA-D7-A6EZ	High	0.00773	M2
TCGA-HU-8243	High	0.0186	M2
TCGA-MX-A663	High	4.85e-18	M2
TCGA-RD-A7BT	High	0.0129	M2
TCGA-VQ-A925	High	0.00679	M2
TCGA-BR-6802	Low	0.00673	M2
TCGA-BR-7715	High	0.00949	M2
TCGA-BR-A4QM	High	0.0145	M2
TCGA-CD-8529	Low	0.0439	M2
TCGA-D7-6521	High	0.0695	M2
TCGA-VQ-A8PC	High	0.00611	M2
TCGA-BR-7196	High	0.0104	M2
TCGA-D7-6820	High	0.0444	M2
TCGA-IN-A6RJ	High	0.00112	M2
TCGA-BR-6706	High	0.00861	M2
TCGA-BR-7717	High	0.00658	M2
TCGA-BR-8372	Low	0.0205	M2
TCGA-BR-A4J1	High	0.00746	M2
TCGA-D7-6817	High	0.0256	M2
TCGA-D7-A4YX	High	0.0126	M2
TCGA-IN-AB1V	High	-1.45e-19	M2
TCGA-VQ-A8DU	High	1.68e-18	M2
TCGA-VQ-A91S	High	-2.98e-19	M2
TCGA-VQ-A94R	High	1.99e-18	M2
TCGA-B7-5818	Low	0.051	M2
TCGA-BR-7722	High	0.0233	M2
TCGA-BR-8371	High	0.00724	M2
TCGA-BR-8590	Low	0.059	M2
TCGA-CD-A4MI	Low	0.0207	M2
TCGA-D7-6527	Low	0.00928	M2
TCGA-D7-A6F2	High	0.0293	M2
TCGA-FP-8211	Low	0.0106	M2
TCGA-VQ-A8PH	High	0.00594	M2
TCGA-BR-8291	High	0.055	M2
TCGA-BR-8484	Low	0.0321	M2
TCGA-D7-A4YY	High	0.0307	M2
TCGA-HU-A4GN	Low	0.0075	M2
TCGA-MX-A666	High	0.0103	M2
TCGA-VQ-A91Q	High	0.00256	M2
TCGA-B7-A5TN	High	0.0175	M2
TCGA-BR-6563	High	0.0384	M2
TCGA-BR-7958	Low	0.0177	M2
TCGA-CD-5813	High	0.0544	M2
TCGA-CD-A4MJ	Low	0.00146	M2
TCGA-FP-A8CX	High	0.033	M2
TCGA-BR-6455	High	0.00612	M2
TCGA-BR-7723	Low	7.21e-20	M2
TCGA-BR-7959	Low	0.00463	M2
TCGA-BR-8483	High	-6.35e-20	M2
TCGA-BR-8676	High	0.016	M2
TCGA-CD-8535	Low	0	M2
TCGA-CG-5724	High	7.87e-18	M2
TCGA-IN-7808	High	0.0098	M2
TCGA-VQ-A8E7	High	0.00417	M2
TCGA-VQ-AA6K	High	0.00951	M2
TCGA-BR-8297	High	0	M2
TCGA-BR-A4IY	High	-1.28e-19	M2
TCGA-CD-A489	High	0	M2
TCGA-CG-5717	High	2.17e-19	M2
TCGA-CG-5721	Low	0.00228	M2
TCGA-D7-6522	High	0.0476	M2
TCGA-D7-6525	High	0.00318	M2
TCGA-VQ-A8PK	High	0.0274	M2
TCGA-VQ-A91V	Low	0.0146	M2
TCGA-BR-8289	High	0.00979	M2
TCGA-BR-A452	High	2.76e-20	M2
TCGA-CD-A48A	Low	0.0362	M2
TCGA-CG-4436	Low	0.021	M2
TCGA-D7-8572	High	8.42e-21	M2
TCGA-D7-8573	High	0.00829	M2
TCGA-D7-A747	High	0.00402	M2
TCGA-VQ-A8E2	High	0	M2
TCGA-VQ-A94P	High	0	M2
TCGA-VQ-AA6F	High	0.0167	M2
TCGA-BR-4187	High	0.0262	M2
TCGA-BR-8589	Low	0.0202	M2
TCGA-BR-A4J5	High	0.0104	M2
TCGA-CG-4438	High	0.0198	M2
TCGA-D7-A4YT	Low	0.000508	M2
TCGA-HU-8238	High	0.022	M2
TCGA-HU-A4GD	High	0.0181	M2
TCGA-RD-A8MV	Low	0.0284	M2
TCGA-VQ-A8PM	High	0.0248	M2
TCGA-VQ-AA6A	High	0.015	M2
TCGA-BR-8367	High	0.02	M2
TCGA-BR-A4J9	High	0.00093	M2
TCGA-FP-A4BE	Low	0.0245	M2
TCGA-BR-6453	High	0.0673	M2
TCGA-HU-A4G3	High	0.0302	M2
TCGA-D7-6520	High	0.0408	M2
TCGA-D7-6524	High	0.0205	M2
TCGA-D7-6818	High	0.0351	M2
TCGA-VQ-A8PJ	High	0.01	M2
TCGA-B7-A5TI	Low	0.0343	M2
TCGA-BR-8682	High	0.0307	M2
TCGA-CD-8532	High	0.0278	M2
TCGA-B7-A5TK	High	-6.26e-19	M2
TCGA-BR-4267	High	0.018	M2
TCGA-BR-8381	High	0.0237	M2
TCGA-BR-A453	High	-2.64e-18	M2
TCGA-CD-8530	High	0.0112	M2
TCGA-R5-A7O7	High	7.37e-06	M2
TCGA-VQ-A8PX	Low	0.00837	M2
TCGA-IN-7806	High	0.0142	M2
TCGA-BR-8286	High	0.0124	M2
TCGA-BR-A4J7	High	0.0078	M2
TCGA-VQ-A928	High	0.00181	M2
TCGA-CD-8533	High	0.00208	M2
TCGA-FP-8210	High	0.0152	M2
TCGA-VQ-A8DV	High	-1.14e-18	M2
TCGA-VQ-AA6B	High	0.0051	M2
TCGA-BR-A4IV	High	-3.21e-19	M2
TCGA-RD-A7BS	High	1.74e-05	M2
TCGA-BR-8680	Low	0.0112	M2
TCGA-CD-5799	High	0.0422	M2
TCGA-HU-A4G2	High	0.00719	M2
TCGA-IN-A6RI	High	0.036	M2
TCGA-SW-A7EB	High	0.00711	M2
TCGA-D7-8570	Low	0.0508	M2
TCGA-BR-4279	High	0.0148	M2
TCGA-VQ-A8DT	Low	0.0132	M2
TCGA-CD-8534	High	0.012	M2
TCGA-BR-A4J4	High	0.0117	M2
TCGA-VQ-AA69	High	0.00871	M2
TCGA-VQ-A91W	High	0.0146	M2
TCGA-HF-7132	Low	0.00518	M2
TCGA-HF-7134	Low	0.0256	M2
TCGA-BR-8486	High	0.0126	M2
TCGA-CD-A4MH	High	5.76e-19	M2
TCGA-MX-A5UJ	Low	0.00503	M2
TCGA-BR-8368	Low	0.0174	M2
TCGA-CD-8525	High	-1.04e-19	M2
TCGA-HU-8604	Low	0.0247	M2
TCGA-CG-4466	High	0.00775	M2
TCGA-BR-4253	High	0.0383	M2
TCGA-BR-8366	High	0.00795	M2
TCGA-RD-A8NB	High	0	M2
TCGA-BR-4257	High	0.044	M2
TCGA-CD-A48C	High	0.000747	M2
TCGA-D7-A6F0	High	0.0061	M2
TCGA-KB-A93H	Low	0.00525	M2
TCGA-ZQ-A9CR	High	9.21e-20	M2
TCGA-BR-4280	High	0.0113	M2
TCGA-BR-6452	Low	0.0104	M2
TCGA-CD-5803	High	0.00213	M2
TCGA-CG-5718	High	0.016	M2
TCGA-IN-AB1X	High	0.00606	M2
TCGA-RD-A8N6	High	6.72e-19	M2
TCGA-HU-8244	High	0.0207	M2
TCGA-BR-4255	High	0.0152	M2
TCGA-BR-8369	High	9.57e-19	M2
TCGA-HU-A4GY	High	0.0461	M2
TCGA-BR-8060	High	0	M2
TCGA-BR-A4QL	Low	0.002	M2
TCGA-CG-4301	High	0.0196	M2
TCGA-HF-A5NB	Low	0.0139	M2
TCGA-BR-6456	High	0.0149	M2
TCGA-BR-8677	High	-2.05e-18	M2
TCGA-BR-8363	Low	-3.3e-22	M2
TCGA-CD-8526	High	0	M2
TCGA-IN-A7NT	High	0.0101	M2
TCGA-BR-8080	High	0.013	M2
TCGA-BR-8284	High	0.028	M2
TCGA-BR-A4PD	Low	0.0228	M2
TCGA-CD-8527	High	0.0117	M2
TCGA-D7-A6EX	High	-6.2e-19	M2
TCGA-D7-A6EY	High	0.00322	M2
TCGA-HU-A4H6	High	0.00806	M2
TCGA-VQ-A8P8	High	0.00899	M2
TCGA-VQ-A8PU	High	0.0192	M2
TCGA-BR-8081	Low	0.00781	M2
TCGA-BR-8361	Low	0.00614	M2
TCGA-BR-A4J8	High	0.00811	M2
TCGA-D7-A6EV	High	0.0119	M2
TCGA-EQ-8122	High	0.00288	M2
TCGA-HJ-7597	High	0.000221	M2
TCGA-HU-A4G8	Low	0.00104	M2
TCGA-HU-A4GT	Low	0.0105	M2
TCGA-BR-8078	Low	0.0162	M2
TCGA-BR-8365	High	0.00524	M2
TCGA-BR-A4QI	High	0.0122	M2
TCGA-D7-6528	High	0.00438	M2
TCGA-D7-6815	High	0.0252	M2
TCGA-HU-A4GX	Low	0.0203	M2
TCGA-R5-A7ZR	High	0.0136	M2
TCGA-BR-7704	Low	0	M2
TCGA-BR-7707	Low	-5.98e-20	M2
TCGA-BR-A4J6	High	0.0123	M2
TCGA-CG-4465	High	0.0444	M2
TCGA-D7-A4YV	Low	0.0271	M2
TCGA-BR-6705	High	-5.86e-18	M2
TCGA-BR-8485	High	0.00589	M2
TCGA-BR-A4PE	Low	1.69e-19	M2
TCGA-CG-4440	High	0.0227	M2
TCGA-RD-A7BW	High	0.0185	M2
TCGA-BR-8382	Low	0.00762	M2
TCGA-BR-8687	High	0.0155	M2
TCGA-CG-5722	High	0.0128	M2
TCGA-D7-6526	High	-5.19e-19	M2
TCGA-HU-A4G9	High	0.0164	M2
TCGA-VQ-A91E	Low	0.0128	M2
TCGA-VQ-A91Z	Low	0.00558	M2
TCGA-BR-4201	Low	0.00947	M2
TCGA-CD-8531	Low	0.0302	M2
TCGA-D7-8579	High	0.00763	M2
TCGA-R5-A7ZE	High	0.00146	M2
TCGA-BR-8373	High	0.00828	M2
TCGA-R5-A7ZF	High	0.000539	M2
TCGA-VQ-A8PB	High	0.00364	M2
TCGA-BR-6566	Low	0.0284	M2
TCGA-BR-6852	Low	0.0123	M2
TCGA-BR-8487	Low	0.0215	M2
TCGA-D7-6519	High	0.00612	M2
TCGA-IN-A7NR	High	2.99e-19	M2
TCGA-BR-8592	High	4.76e-20	M2
TCGA-RD-A8N9	High	0.0289	M2
TCGA-BR-7716	High	0.0321	M2
TCGA-HU-A4GP	High	0.00782	M2
TCGA-CD-8524	High	0.00635	M2
TCGA-D7-A74A	High	0.00133	M2
TCGA-SW-A7EA	High	0.00354	M2
TCGA-BR-8295	High	4.69e-19	M2
TCGA-D7-A4Z0	High	0.02	M2
TCGA-HU-A4GJ	High	0.00628	M2
TCGA-RD-A8N2	High	0	M2
TCGA-VQ-A91N	High	0	M2
TCGA-BR-8077	High	0.000658	M2
TCGA-BR-8296	High	0.0143	M2
TCGA-CG-4477	Low	1.18e-18	M2
TCGA-HU-8602	Low	8.27e-19	M2
TCGA-HU-A4H2	Low	0.0138	M2
TCGA-RD-A8N4	High	1.76e-18	M2
TCGA-BR-6458	Low	0.0242	M2
TCGA-BR-6709	High	0.0158	M2
TCGA-HU-A4H3	Low	0.0127	M2
TCGA-BR-8588	High	0.0235	M2
TCGA-BR-6803	High	0.0142	M2
TCGA-BR-8690	High	-8.6e-20	M2
TCGA-CG-5719	High	0.0366	M2
TCGA-D7-8576	High	0.0502	M2
TCGA-KB-A6F7	High	0.00455	M2
TCGA-BR-8058	Low	0.0329	M2
TCGA-BR-A44T	High	0.00312	M2
TCGA-D7-5577	High	0.0251	M2
TCGA-HU-A4H4	Low	0.00563	M2
TCGA-RD-A8N0	High	0.00854	M2
TCGA-VQ-AA68	High	0.00412	M2
TCGA-VQ-AA6D	Low	0.00697	M2
TCGA-B7-5816	Low	7.18e-20	M2
TCGA-CD-5800	Low	0.0174	M2
TCGA-BR-7957	High	0.00785	M2
TCGA-VQ-A8PQ	High	0.0148	M2
TCGA-BR-6564	High	0.00586	M2
TCGA-BR-A4IZ	High	6.91e-19	M2
TCGA-R5-A7ZI	Low	9.29e-20	M2
TCGA-CD-8528	High	0.033	M2
TCGA-BR-8364	High	0.0101	M2
TCGA-D7-A748	High	0.0796	M2
TCGA-BR-A4IU	High	0.0146	M2
TCGA-HF-7133	High	0.00192	M2
TCGA-CD-5804	High	6.43e-19	1NK
TCGA-CG-4306	High	0.00265	1NK
TCGA-VQ-A923	High	0.0173	1NK
TCGA-CG-4304	High	0.00148	1NK
TCGA-IN-A6RL	High	0.00571	1NK
TCGA-IN-A6RR	High	-7.77e-19	1NK
TCGA-CG-4437	Low	-1.53e-18	1NK
TCGA-CG-4441	High	-7.35e-19	1NK
TCGA-CG-5723	Low	0.0187	1NK
TCGA-CD-5798	High	-1.1e-18	1NK
TCGA-RD-A7C1	High	0.00245	1NK
TCGA-BR-7703	Low	0.011	1NK
TCGA-CG-4449	High	-3.6e-18	1NK
TCGA-VQ-A927	High	-1.31e-19	1NK
TCGA-BR-4256	High	-2.15e-17	1NK
TCGA-D7-5578	Low	3.69e-18	1NK
TCGA-IN-8462	High	1.81e-18	1NK
TCGA-BR-8591	Low	0.00766	1NK
TCGA-F1-6874	Low	0.0132	1NK
TCGA-F1-6875	High	8.56e-18	1NK
TCGA-FP-8099	High	2.48e-18	1NK
TCGA-VQ-A8E3	High	0.00688	1NK
TCGA-KB-A93J	High	0.0297	1NK
TCGA-MX-A5UG	High	8.37e-19	1NK
TCGA-RD-A8N5	High	-1.16e-18	1NK
TCGA-VQ-A8PE	High	7.07e-19	1NK
TCGA-VQ-A91U	High	0.0185	1NK
TCGA-BR-A4CS	High	3.76e-19	1NK
TCGA-D7-6822	Low	-1.44e-18	1NK
TCGA-FP-7735	High	8.92e-18	1NK
TCGA-FP-7916	High	0.00572	1NK
TCGA-FP-7998	High	0.0139	1NK
TCGA-FP-A9TM	High	4.36e-19	1NK
TCGA-HU-A4H8	Low	2.62e-19	1NK
TCGA-BR-8678	High	-1.42e-17	1NK
TCGA-CD-A4MG	High	1.05e-21	1NK
TCGA-CG-4444	High	2.09e-18	1NK
TCGA-CG-4475	High	9.67e-19	1NK
TCGA-HU-8249	Low	0.0164	1NK
TCGA-IN-A6RS	Low	2.04e-18	1NK
TCGA-VQ-A8PF	High	0.00549	1NK
TCGA-VQ-A8PP	Low	0.00745	1NK
TCGA-BR-6707	High	-1.54e-18	1NK
TCGA-BR-8683	High	-5.84e-18	1NK
TCGA-D7-6518	High	-1.49e-19	1NK
TCGA-D7-8575	High	-6.93e-19	1NK
TCGA-HU-8610	High	0.0113	1NK
TCGA-HU-A4GH	Low	4.9e-20	1NK
TCGA-VQ-AA6J	High	1.25e-18	1NK
TCGA-B7-A5TJ	High	-4.07e-19	1NK
TCGA-BR-7851	Low	0.00439	1NK
TCGA-BR-7901	High	2.3e-18	1NK
TCGA-CD-8536	Low	0.0117	1NK
TCGA-HU-A4G6	High	-6.4e-20	1NK
TCGA-HU-A4GC	High	1.13e-19	1NK
TCGA-IP-7968	High	0.0038	1NK
TCGA-VQ-A8PO	High	0.0105	1NK
TCGA-VQ-A91X	High	-3.08e-18	1NK
TCGA-VQ-A94O	High	-3.99e-18	1NK
TCGA-CG-5726	Low	-1.73e-18	1NK
TCGA-D7-A4YU	High	0.000395	1NK
TCGA-HU-A4GU	Low	2.55e-18	1NK
TCGA-HU-A4HD	Low	4.43e-18	1NK
TCGA-VQ-A94T	High	0.0194	1NK
TCGA-BR-4191	High	-8e-19	1NK
TCGA-BR-8059	High	-7.71e-19	1NK
TCGA-BR-A4PF	High	0.0116	1NK
TCGA-CG-5725	High	1.36e-18	1NK
TCGA-D7-8574	High	-1.67e-17	1NK
TCGA-D7-8578	High	1.13e-18	1NK
TCGA-HU-A4H0	High	4.32e-19	1NK
TCGA-RD-A8MW	High	-7.37e-18	1NK
TCGA-VQ-A8P3	Low	0.0119	1NK
TCGA-CG-5720	High	-1.64e-18	1NK
TCGA-HU-A4GQ	High	2.24e-20	1NK
TCGA-HU-A4H5	Low	-3.62e-19	1NK
TCGA-R5-A805	High	1.09e-19	1NK
TCGA-ZA-A8F6	High	-3.24e-19	1NK
TCGA-3M-AB46	High	2.46e-18	1NK
TCGA-BR-6801	High	-3.26e-18	1NK
TCGA-BR-A44U	High	-4.72e-19	1NK
TCGA-BR-A4J2	High	4.82e-18	1NK
TCGA-CG-4469	High	0.0113	1NK
TCGA-EQ-A4SO	High	0.0109	1NK
TCGA-F1-A448	Low	5.54e-19	1NK
TCGA-HU-8608	High	0.0117	1NK
TCGA-RD-A8N1	Low	3.48e-18	1NK
TCGA-VQ-A8DZ	High	3.83e-19	1NK
TCGA-VQ-A91D	Low	1.71e-19	1NK
TCGA-VQ-A922	High	-3.86e-18	1NK
TCGA-VQ-A94U	High	-1.89e-18	1NK
TCGA-BR-6457	High	1.15e-17	1NK
TCGA-BR-7197	High	1.73e-18	1NK
TCGA-BR-8384	High	7.09e-19	1NK
TCGA-BR-8686	High	6.75e-18	1NK
TCGA-CD-5801	High	0.0107	1NK
TCGA-CG-4305	Low	0.0122	1NK
TCGA-FP-7829	High	-3.48e-18	1NK
TCGA-HU-A4GF	Low	4.96e-19	1NK
TCGA-IN-A7NU	High	-5.62e-19	1NK
TCGA-VQ-A8PD	High	-1.9e-18	1NK
TCGA-VQ-A91K	Low	0.0061	1NK
TCGA-VQ-A924	Low	0.00183	1NK
TCGA-CD-A486	High	8.94e-18	1NK
TCGA-CG-4443	Low	-1.78e-18	1NK
TCGA-CG-5734	High	-3.31e-18	1NK
TCGA-F1-A72C	High	0	1NK
TCGA-FP-8631	High	1.17e-18	1NK
TCGA-FP-A4BF	High	0.0635	1NK
TCGA-HU-A4HB	High	3.19e-19	1NK
TCGA-IN-8663	High	-6.18e-19	1NK
TCGA-KB-A93G	High	1.94e-18	1NK
TCGA-VQ-A8E0	High	-1.71e-20	1NK
TCGA-VQ-A8P2	Low	0.00561	1NK
TCGA-VQ-AA64	High	-4.3e-18	1NK
TCGA-VQ-AA6G	Low	0	1NK
TCGA-VQ-AA6I	High	-1.34e-20	1NK
TCGA-BR-6565	High	1.87e-19	1NK
TCGA-VQ-A8P5	High	6.46e-18	1NK
TCGA-VQ-A91A	High	-2.56e-18	1NK
TCGA-VQ-A91Y	High	2.4e-19	1NK
TCGA-VQ-A92D	High	-4.77e-18	1NK
TCGA-CG-5732	Low	1.43e-18	1NK
TCGA-D7-A6EZ	High	0.00863	1NK
TCGA-HU-8243	High	-6.28e-18	1NK
TCGA-MX-A663	High	1.17e-18	1NK
TCGA-RD-A7BT	High	1.52e-18	1NK
TCGA-VQ-A925	High	-6.28e-19	1NK
TCGA-BR-6802	Low	0.025	1NK
TCGA-BR-7715	High	3.3e-17	1NK
TCGA-BR-A4QM	High	-5.35e-18	1NK
TCGA-CD-8529	Low	2.96e-18	1NK
TCGA-D7-6521	High	3.52e-19	1NK
TCGA-VQ-A8PC	High	1.6e-18	1NK
TCGA-BR-7196	High	-1.6e-19	1NK
TCGA-D7-6820	High	9.29e-18	1NK
TCGA-IN-A6RJ	High	5.29e-18	1NK
TCGA-BR-6706	High	2.34e-18	1NK
TCGA-BR-7717	High	-4.36e-18	1NK
TCGA-BR-8372	Low	0.0113	1NK
TCGA-BR-A4J1	High	3.63e-18	1NK
TCGA-D7-6817	High	-3.22e-18	1NK
TCGA-D7-A4YX	High	0.00233	1NK
TCGA-IN-AB1V	High	-6.97e-18	1NK
TCGA-VQ-A8DU	High	0	1NK
TCGA-VQ-A91S	High	2.82e-18	1NK
TCGA-VQ-A94R	High	5.6e-20	1NK
TCGA-B7-5818	Low	-6.53e-19	1NK
TCGA-BR-7722	High	-1.05e-18	1NK
TCGA-BR-8371	High	-3.65e-17	1NK
TCGA-BR-8590	Low	-4.54e-19	1NK
TCGA-CD-A4MI	Low	0.00696	1NK
TCGA-D7-6527	Low	-2.8e-18	1NK
TCGA-D7-A6F2	High	-2.75e-18	1NK
TCGA-FP-8211	Low	0.00379	1NK
TCGA-VQ-A8PH	High	-1.63e-18	1NK
TCGA-BR-8291	High	-8.87e-19	1NK
TCGA-BR-8484	Low	1.45e-19	1NK
TCGA-D7-A4YY	High	0.0027	1NK
TCGA-HU-A4GN	Low	3.55e-18	1NK
TCGA-MX-A666	High	-6.62e-18	1NK
TCGA-VQ-A91Q	High	1.69e-18	1NK
TCGA-B7-A5TN	High	1.89e-19	1NK
TCGA-BR-6563	High	7.03e-18	1NK
TCGA-BR-7958	Low	0.0145	1NK
TCGA-CD-5813	High	-5.02e-18	1NK
TCGA-CD-A4MJ	Low	0.00891	1NK
TCGA-FP-A8CX	High	-7.21e-19	1NK
TCGA-BR-6455	High	-1.63e-19	1NK
TCGA-BR-7723	Low	-4.01e-18	1NK
TCGA-BR-7959	Low	-4.53e-19	1NK
TCGA-BR-8483	High	6.28e-18	1NK
TCGA-BR-8676	High	0.0194	1NK
TCGA-CD-8535	Low	2.39e-18	1NK
TCGA-CG-5724	High	-2.86e-18	1NK
TCGA-IN-7808	High	-1.86e-17	1NK
TCGA-VQ-A8E7	High	2.86e-19	1NK
TCGA-VQ-AA6K	High	1.44e-18	1NK
TCGA-BR-8297	High	5.27e-19	1NK
TCGA-BR-A4IY	High	0.00913	1NK
TCGA-CD-A489	High	5.4e-18	1NK
TCGA-CG-5717	High	5.92e-18	1NK
TCGA-CG-5721	Low	0.0287	1NK
TCGA-D7-6522	High	9.8e-18	1NK
TCGA-D7-6525	High	-9.23e-19	1NK
TCGA-VQ-A8PK	High	0.0137	1NK
TCGA-VQ-A91V	Low	0.00341	1NK
TCGA-BR-8289	High	-5.33e-18	1NK
TCGA-BR-A452	High	-1.49e-18	1NK
TCGA-CD-A48A	Low	3.5e-19	1NK
TCGA-CG-4436	Low	0	1NK
TCGA-D7-8572	High	5.74e-18	1NK
TCGA-D7-8573	High	3.28e-18	1NK
TCGA-D7-A747	High	-2.6e-19	1NK
TCGA-VQ-A8E2	High	-1.04e-17	1NK
TCGA-VQ-A94P	High	-4.67e-18	1NK
TCGA-VQ-AA6F	High	2.15e-19	1NK
TCGA-BR-4187	High	3.37e-18	1NK
TCGA-BR-8589	Low	0.00641	1NK
TCGA-BR-A4J5	High	1.4e-18	1NK
TCGA-CG-4438	High	0.000629	1NK
TCGA-D7-A4YT	Low	7.27e-19	1NK
TCGA-HU-8238	High	-3.11e-18	1NK
TCGA-HU-A4GD	High	0.00229	1NK
TCGA-RD-A8MV	Low	0.00255	1NK
TCGA-VQ-A8PM	High	4.25e-18	1NK
TCGA-VQ-AA6A	High	1.25e-18	1NK
TCGA-BR-8367	High	1.39e-18	1NK
TCGA-BR-A4J9	High	1.25e-17	1NK
TCGA-FP-A4BE	Low	0.0188	1NK
TCGA-BR-6453	High	5.17e-18	1NK
TCGA-HU-A4G3	High	-9.56e-19	1NK
TCGA-D7-6520	High	4.76e-19	1NK
TCGA-D7-6524	High	1.1e-17	1NK
TCGA-D7-6818	High	-8.74e-20	1NK
TCGA-VQ-A8PJ	High	0.0109	1NK
TCGA-B7-A5TI	Low	-2.22e-18	1NK
TCGA-BR-8682	High	-4.05e-18	1NK
TCGA-CD-8532	High	-1.34e-19	1NK
TCGA-B7-A5TK	High	0.0895	1NK
TCGA-BR-4267	High	0.00326	1NK
TCGA-BR-8381	High	0.00251	1NK
TCGA-BR-A453	High	6.13e-18	1NK
TCGA-CD-8530	High	3.94e-19	1NK
TCGA-R5-A7O7	High	3.67e-19	1NK
TCGA-VQ-A8PX	Low	0	1NK
TCGA-IN-7806	High	4.82e-18	1NK
TCGA-BR-8286	High	1.47e-18	1NK
TCGA-BR-A4J7	High	0.0113	1NK
TCGA-VQ-A928	High	-3.89e-19	1NK
TCGA-CD-8533	High	1.56e-19	1NK
TCGA-FP-8210	High	3.41e-18	1NK
TCGA-VQ-A8DV	High	-2.36e-18	1NK
TCGA-VQ-AA6B	High	4.28e-20	1NK
TCGA-BR-A4IV	High	4.75e-18	1NK
TCGA-RD-A7BS	High	1.75e-18	1NK
TCGA-BR-8680	Low	5.97e-18	1NK
TCGA-CD-5799	High	3.38e-18	1NK
TCGA-HU-A4G2	High	0.0116	1NK
TCGA-IN-A6RI	High	0.00199	1NK
TCGA-SW-A7EB	High	-6.01e-19	1NK
TCGA-D7-8570	Low	0.0208	1NK
TCGA-BR-4279	High	2.34e-18	1NK
TCGA-VQ-A8DT	Low	-9.63e-20	1NK
TCGA-CD-8534	High	-1.81e-18	1NK
TCGA-BR-A4J4	High	-2.4e-19	1NK
TCGA-VQ-AA69	High	-7.02e-18	1NK
TCGA-VQ-A91W	High	0.00893	1NK
TCGA-HF-7132	Low	0.00348	1NK
TCGA-HF-7134	Low	2.4e-18	1NK
TCGA-BR-8486	High	1.07e-20	1NK
TCGA-CD-A4MH	High	9.53e-19	1NK
TCGA-MX-A5UJ	Low	0.00376	1NK
TCGA-BR-8368	Low	0.00908	1NK
TCGA-CD-8525	High	-9.05e-19	1NK
TCGA-HU-8604	Low	0.0423	1NK
TCGA-CG-4466	High	3.57e-18	1NK
TCGA-BR-4253	High	0.0898	1NK
TCGA-BR-8366	High	0.0318	1NK
TCGA-RD-A8NB	High	0.00745	1NK
TCGA-BR-4257	High	0.0189	1NK
TCGA-CD-A48C	High	5.62e-19	1NK
TCGA-D7-A6F0	High	1.33e-18	1NK
TCGA-KB-A93H	Low	0.00366	1NK
TCGA-ZQ-A9CR	High	0.0132	1NK
TCGA-BR-4280	High	0.009	1NK
TCGA-BR-6452	Low	0.0239	1NK
TCGA-CD-5803	High	-1.4e-18	1NK
TCGA-CG-5718	High	-1.66e-18	1NK
TCGA-IN-AB1X	High	0.00271	1NK
TCGA-RD-A8N6	High	4.08e-18	1NK
TCGA-HU-8244	High	1.81e-19	1NK
TCGA-BR-4255	High	-1.58e-18	1NK
TCGA-BR-8369	High	-4.35e-18	1NK
TCGA-HU-A4GY	High	3.48e-18	1NK
TCGA-BR-8060	High	-8.24e-18	1NK
TCGA-BR-A4QL	Low	0.00954	1NK
TCGA-CG-4301	High	-1.1e-18	1NK
TCGA-HF-A5NB	Low	1.7e-17	1NK
TCGA-BR-6456	High	1.12e-17	1NK
TCGA-BR-8677	High	-2.11e-18	1NK
TCGA-BR-8363	Low	0.00816	1NK
TCGA-CD-8526	High	-2.15e-18	1NK
TCGA-IN-A7NT	High	5.39e-19	1NK
TCGA-BR-8080	High	-5.66e-18	1NK
TCGA-BR-8284	High	0.00542	1NK
TCGA-BR-A4PD	Low	1.47e-20	1NK
TCGA-CD-8527	High	0.0117	1NK
TCGA-D7-A6EX	High	-1.18e-17	1NK
TCGA-D7-A6EY	High	0	1NK
TCGA-HU-A4H6	High	7.18e-18	1NK
TCGA-VQ-A8P8	High	-2.73e-18	1NK
TCGA-VQ-A8PU	High	0.00244	1NK
TCGA-BR-8081	Low	0.0229	1NK
TCGA-BR-8361	Low	-1.03e-18	1NK
TCGA-BR-A4J8	High	-3.47e-18	1NK
TCGA-D7-A6EV	High	7.04e-19	1NK
TCGA-EQ-8122	High	-1.59e-18	1NK
TCGA-HJ-7597	High	0.0169	1NK
TCGA-HU-A4G8	Low	2.3e-18	1NK
TCGA-HU-A4GT	Low	0.0026	1NK
TCGA-BR-8078	Low	0.0216	1NK
TCGA-BR-8365	High	8.91e-19	1NK
TCGA-BR-A4QI	High	6.53e-18	1NK
TCGA-D7-6528	High	5.3e-18	1NK
TCGA-D7-6815	High	3.07e-19	1NK
TCGA-HU-A4GX	Low	0.0327	1NK
TCGA-R5-A7ZR	High	-1.58e-19	1NK
TCGA-BR-7704	Low	6.19e-19	1NK
TCGA-BR-7707	Low	1.36e-18	1NK
TCGA-BR-A4J6	High	3.36e-18	1NK
TCGA-CG-4465	High	0.0137	1NK
TCGA-D7-A4YV	Low	0.0133	1NK
TCGA-BR-6705	High	-2.13e-18	1NK
TCGA-BR-8485	High	4.62e-18	1NK
TCGA-BR-A4PE	Low	0.00415	1NK
TCGA-CG-4440	High	2.24e-18	1NK
TCGA-RD-A7BW	High	-2.88e-18	1NK
TCGA-BR-8382	Low	0.0158	1NK
TCGA-BR-8687	High	4.37e-21	1NK
TCGA-CG-5722	High	0.0107	1NK
TCGA-D7-6526	High	-1.79e-18	1NK
TCGA-HU-A4G9	High	0.00725	1NK
TCGA-VQ-A91E	Low	0.018	1NK
TCGA-VQ-A91Z	Low	5.74e-18	1NK
TCGA-BR-4201	Low	0.00921	1NK
TCGA-CD-8531	Low	1.16e-17	1NK
TCGA-D7-8579	High	-6.6e-18	1NK
TCGA-R5-A7ZE	High	3.66e-18	1NK
TCGA-BR-8373	High	0.0072	1NK
TCGA-R5-A7ZF	High	1.81e-18	1NK
TCGA-VQ-A8PB	High	0.0242	1NK
TCGA-BR-6566	Low	0.00375	1NK
TCGA-BR-6852	Low	0.0503	1NK
TCGA-BR-8487	Low	0.0251	1NK
TCGA-D7-6519	High	1.18e-19	1NK
TCGA-IN-A7NR	High	-2.44e-18	1NK
TCGA-BR-8592	High	1.53e-19	1NK
TCGA-RD-A8N9	High	9.44e-19	1NK
TCGA-BR-7716	High	8.01e-19	1NK
TCGA-HU-A4GP	High	-1.98e-18	1NK
TCGA-CD-8524	High	-1.13e-18	1NK
TCGA-D7-A74A	High	0.00313	1NK
TCGA-SW-A7EA	High	0.0185	1NK
TCGA-BR-8295	High	8.72e-18	1NK
TCGA-D7-A4Z0	High	1.77e-18	1NK
TCGA-HU-A4GJ	High	-1.54e-17	1NK
TCGA-RD-A8N2	High	1.84e-18	1NK
TCGA-VQ-A91N	High	0.000553	1NK
TCGA-BR-8077	High	3.06e-18	1NK
TCGA-BR-8296	High	6.29e-18	1NK
TCGA-CG-4477	Low	7.12e-18	1NK
TCGA-HU-8602	Low	-4.05e-19	1NK
TCGA-HU-A4H2	Low	0.00472	1NK
TCGA-RD-A8N4	High	-1.52e-17	1NK
TCGA-BR-6458	Low	-2.21e-18	1NK
TCGA-BR-6709	High	-1.38e-18	1NK
TCGA-HU-A4H3	Low	0.0375	1NK
TCGA-BR-8588	High	1.32e-18	1NK
TCGA-BR-6803	High	-7.72e-18	1NK
TCGA-BR-8690	High	0.0237	1NK
TCGA-CG-5719	High	4.09e-18	1NK
TCGA-D7-8576	High	-3.05e-18	1NK
TCGA-KB-A6F7	High	-7.53e-18	1NK
TCGA-BR-8058	Low	-7.89e-20	1NK
TCGA-BR-A44T	High	-3.14e-18	1NK
TCGA-D7-5577	High	0.0048	1NK
TCGA-HU-A4H4	Low	0	1NK
TCGA-RD-A8N0	High	8.76e-18	1NK
TCGA-VQ-AA68	High	0	1NK
TCGA-VQ-AA6D	Low	-5.2e-18	1NK
TCGA-B7-5816	Low	1.15e-18	1NK
TCGA-CD-5800	Low	-9.08e-18	1NK
TCGA-BR-7957	High	-2.49e-19	1NK
TCGA-VQ-A8PQ	High	-1.87e-18	1NK
TCGA-BR-6564	High	7.93e-18	1NK
TCGA-BR-A4IZ	High	2.07e-18	1NK
TCGA-R5-A7ZI	Low	7.41e-20	1NK
TCGA-CD-8528	High	-5.8e-19	1NK
TCGA-BR-8364	High	1.82e-18	1NK
TCGA-D7-A748	High	-1.93e-18	1NK
TCGA-BR-A4IU	High	-2.77e-18	1NK
TCGA-HF-7133	High	1.07e-19	1NK
