# Supplementary material for: A Genomic Signature Reflecting Fibroblast Infiltration Into Gastric Cancer Is Associated With Prognosis and Treatment Outcomes of Immune Checkpoint Inhibitors
Source: Front Cell Dev Biol. 2022 Apr 26;10:862294. doi: 10.3389/fcell.2022.862294 (PMC9087633; doi:10.3389/fcell.2022.862294)
Supplement: Supplementary file 5 [file Table4.XLSX]

## Sheet: Sheet1
Table S4. Differentially expressed genes between the high and low FAMscore subgroups in AHJU
Symbols	logFC	baseMean	lfcSE	stat	P.Value	adj.P.Val
LGSN	3.1009	16.959	0.52876	5.8645	4.5058e-09	6.1052e-05
NXPH4	-2.8258	64.516	0.48827	-5.7874	7.1477e-09	6.1052e-05
IGF2BP1	2.8926	48.254	0.54396	5.3177	1.0506e-07	0.00059827
USP32P1	2.3796	45.299	0.46343	5.1349	2.8232e-07	0.0010642
GCAT	-1.3581	139.12	0.26543	-5.1164	3.1147e-07	0.0010642
QPRT	1.7593	254.88	0.3544	4.9642	6.8999e-07	0.0018114
KCNMA1	2.2984	804.59	0.46433	4.95	7.4225e-07	0.0018114
RTN4IP1	-0.82826	147.29	0.16895	-4.9023	9.4711e-07	0.0020224
KCNS1	2.2307	26.06	0.46003	4.849	1.241e-06	0.0023555
RSPO4	2.5593	9.916	0.54333	4.7105	2.4715e-06	0.0040619
RASGRF1	1.685	26.828	0.35859	4.6989	2.6155e-06	0.0040619
HERC2P4	2.2045	8.7974	0.47476	4.6433	3.4286e-06	0.0041093
NMNAT2	1.6848	104.34	0.363	4.6413	3.463e-06	0.0041093
VIP	2.4009	67.137	0.51763	4.6382	3.5148e-06	0.0041093
OGDHL	2.4119	36.192	0.52061	4.6328	3.6082e-06	0.0041093
PCLO	2.2812	386.35	0.49527	4.6059	4.1078e-06	0.0043858
L1CAM	2.1579	239.38	0.47712	4.5227	6.1043e-06	0.0061341
PGBD5	1.5791	54.763	0.35378	4.4635	8.0647e-06	0.0069671
THBS4	2.4366	953.3	0.54603	4.4623	8.1083e-06	0.0069671
SLCO1A2	2.4369	11.341	0.54627	4.461	8.1568e-06	0.0069671
SHROOM2	1.6725	108.44	0.37593	4.449	8.6283e-06	0.0070189
SLC18B1	-0.81367	499.01	0.18428	-4.4155	1.0079e-05	0.0078263
INTS10	-0.50375	1064.1	0.11452	-4.3989	1.0881e-05	0.0080814
PLA2G2D	2.1823	147.42	0.4979	4.3831	1.1703e-05	0.00833
ERC2	1.5379	10.397	0.35316	4.3547	1.3323e-05	0.0087092
LINC00861	1.7786	122.94	0.40847	4.3543	1.3348e-05	0.0087092
SLC30A2	2.2111	9.0821	0.50857	4.3476	1.3765e-05	0.0087092
METRN	-1.1413	297.97	0.26472	-4.3114	1.6223e-05	0.0094981
OR2B6	2.2595	2.7705	0.5244	4.3086	1.6427e-05	0.0094981
P2RY1	1.4381	51.584	0.33404	4.3052	1.668e-05	0.0094981
HLA-G	2.2837	34.585	0.53267	4.2872	1.8095e-05	0.0099714
PADI3	2.3261	12.987	0.54598	4.2604	2.0406e-05	0.010629
PAH	2.1637	6.3178	0.50804	4.259	2.0533e-05	0.010629
QRSL1	-0.58377	559.23	0.13747	-4.2466	2.1704e-05	0.010905
CEL	1.7618	26.495	0.41562	4.2389	2.2465e-05	0.010965
LEFTY1	-2.3017	193.89	0.54539	-4.2203	2.4398e-05	0.011385
POLR3G	-1.1207	116.01	0.2657	-4.2179	2.4658e-05	0.011385
LRP2	2.1886	5.7702	0.51964	4.2117	2.5346e-05	0.011394
ITPK1	-0.79937	1519.4	0.19027	-4.2012	2.6552e-05	0.01163
NAT1	-1.4043	455.37	0.33586	-4.1813	2.8985e-05	0.012379
PDLIM1P4	2.1689	3.1609	0.52073	4.1652	3.1105e-05	0.012688
CALCA	2.1948	1.4275	0.527	4.1646	3.1193e-05	0.012688
TP63	1.5224	24.844	0.36804	4.1365	3.5259e-05	0.013844
CHRNA3	2.1497	68.827	0.52038	4.131	3.6119e-05	0.013844
KCNA6	1.9156	15.881	0.464	4.1285	3.6521e-05	0.013844
MSH4	-1.9249	7.0834	0.46687	-4.1229	3.7409e-05	0.013844
LAMP5	1.6706	44.264	0.40561	4.1188	3.8088e-05	0.013844
ACSM5	1.5818	15.896	0.38456	4.1133	3.9011e-05	0.013859
DLX3	2.261	5.4265	0.55027	4.1089	3.9754e-05	0.013859
ERP27	1.4377	29.834	0.35122	4.0936	4.2474e-05	0.014512
HLA-DPB2	1.7654	10.687	0.43264	4.0806	4.4922e-05	0.015013
C3orf67	1.6918	45.41	0.41501	4.0766	4.5699e-05	0.015013
ACTN2	2.1746	16.094	0.53411	4.0714	4.6739e-05	0.015065
HAND2-AS1	2.161	240.32	0.53331	4.052	5.0773e-05	0.015981
LINC00996	1.2597	46.739	0.31111	4.0489	5.1451e-05	0.015981
RSPO1	1.826	19.657	0.45269	4.0337	5.4917e-05	0.016753
CACNA2D3	1.522	29.165	0.37846	4.0215	5.7829e-05	0.017107
SLC1A2	1.8163	112.89	0.45209	4.0175	5.8829e-05	0.017107
VANGL2	1.6073	208.95	0.40019	4.0164	5.9084e-05	0.017107
PM20D2	-0.75617	838.83	0.18942	-3.9921	6.5493e-05	0.018647
MKRN3	1.9984	17.547	0.50145	3.9853	6.7396e-05	0.018874
SLC7A14	2.131	14.859	0.53575	3.9776	6.9622e-05	0.019052
GNAO1	1.8022	283.07	0.45334	3.9754	7.0261e-05	0.019052
DSG3	-2.0833	295.79	0.5246	-3.9712	7.1514e-05	0.019089
FAT3	2.0636	98.748	0.52128	3.9587	7.5367e-05	0.019733
LINC00654	1.4021	119.36	0.35472	3.9528	7.7251e-05	0.019733
TNFSF9	-1.633	67.166	0.41318	-3.9523	7.7394e-05	0.019733
SLC2A14	2.1244	5.2643	0.54166	3.922	8.7825e-05	0.022064
TRIM72	2.0724	7.9709	0.52946	3.9142	9.07e-05	0.022137
ZNF334	1.7008	87.936	0.43453	3.9142	9.0711e-05	0.022137
CCR9	1.6783	15.961	0.42939	3.9086	9.2831e-05	0.022204
PCCB	-0.69828	542.09	0.17874	-3.9067	9.3584e-05	0.022204
SV2C	1.9404	16.24	0.50001	3.8808	0.0001041	0.023467
CD177	-1.8777	81.563	0.48421	-3.878	0.00010533	0.023467
RBM11	1.5051	12.762	0.38815	3.8777	0.00010544	0.023467
PKD1L2	1.8661	18.74	0.48142	3.8761	0.00010613	0.023467
PGA3	2.102	5501.6	0.54268	3.8734	0.00010732	0.023467
TIFAB	1.4877	61.708	0.38439	3.8704	0.00010866	0.023467
HAND2	2.0904	391	0.54047	3.8676	0.00010989	0.023467
PDSS2	-0.69325	447.83	0.17918	-3.8689	0.00010931	0.023467
ALOX12P2	1.8142	55.218	0.46983	3.8613	0.00011277	0.023783
MCAT	-0.56989	189.84	0.14774	-3.8574	0.00011458	0.023871
KCNG3	1.8407	10.395	0.47847	3.8471	0.00011952	0.024599
CASQ2	2.0116	83.893	0.52348	3.8428	0.00012162	0.024734
F12	-1.3301	88.989	0.34679	-3.8353	0.00012541	0.024791
UNC45B	1.9369	6.9588	0.50569	3.8302	0.00012804	0.024791
PROSER2-AS1	1.6492	7.5583	0.43072	3.8289	0.00012873	0.024791
OTOA	1.5656	8.9542	0.40901	3.8278	0.00012928	0.024791
MUC16	2.0362	156.98	0.53225	3.8256	0.00013044	0.024791
PLIN4	1.9247	386.48	0.50314	3.8253	0.00013061	0.024791
HR	-0.98963	805.25	0.25898	-3.8213	0.00013275	0.02492
FOXD4	-1.4632	17.377	0.38344	-3.8159	0.00013569	0.025195
GLDC	1.6167	52.836	0.42477	3.806	0.00014124	0.0255
ZNF663P	1.9771	9.0009	0.51948	3.806	0.00014125	0.0255
AHCYL2	-1.2502	2470.5	0.32884	-3.8018	0.00014363	0.0255
CALB2	-1.8875	32.25	0.49689	-3.7987	0.00014545	0.0255
APOA1	2.0445	71.989	0.5384	3.7974	0.00014621	0.0255
KIAA1549L	1.5156	72.775	0.39912	3.7973	0.00014628	0.0255
ABCC2	1.7904	143.08	0.47275	3.7873	0.00015232	0.026284
KCNQ5	1.6444	24.544	0.43513	3.7791	0.00015742	0.026488
RBPMS2	1.8235	192.81	0.48307	3.7747	0.00016018	0.026488
SYNPO2	1.9503	9552.1	0.51697	3.7726	0.00016152	0.026488
CLDN10	-2.057	11.905	0.54552	-3.7707	0.00016281	0.026488
SAMM50	-0.49707	621.02	0.13141	-3.7826	0.00015522	0.026488
VDAC3	-0.77303	1530.6	0.2047	-3.7764	0.00015912	0.026488
GPR156	1.5885	6.3496	0.4216	3.7677	0.00016475	0.026552
LY6K	1.8355	12.877	0.48795	3.7616	0.00016886	0.026958
KCNJ10	1.5288	46.405	0.40719	3.7545	0.00017371	0.027476
CAMKV	1.8515	3.7228	0.49396	3.7483	0.00017803	0.027792
KCNIP1	1.834	8.9509	0.48955	3.7464	0.00017942	0.027792
AGBL4	1.8885	5.9275	0.50451	3.7433	0.00018163	0.027792
MAGED4B	1.4173	188.97	0.37881	3.7413	0.00018307	0.027792
SPEG	1.8856	595.29	0.50429	3.7391	0.00018466	0.027792
PAX9	-1.5762	46.33	0.42169	-3.7378	0.00018562	0.027792
CD38	1.243	444.67	0.33286	3.7342	0.00018828	0.027792
SCN2A	1.7684	60.146	0.47363	3.7336	0.00018875	0.027792
CACNG4	1.8873	49.22	0.50603	3.7296	0.00019182	0.027792
SLCO1B3	1.992	61.868	0.53415	3.7294	0.00019197	0.027792
COMP	1.9823	59.15	0.53209	3.7255	0.00019491	0.02798
ZNF518B	1.051	391.17	0.28232	3.7227	0.00019713	0.028009
APBA1	0.88953	113.21	0.23905	3.7211	0.00019839	0.028009
DECR1	-0.71444	1113.7	0.19261	-3.7092	0.00020794	0.029117
UCHL1	1.6347	87.037	0.44247	3.6946	0.00022026	0.030591
UTS2R	1.8904	3.5453	0.51264	3.6875	0.00022644	0.031196
PPARG	-1.0794	839.21	0.29312	-3.6823	0.00023113	0.031405
VN1R1	1.3357	11.387	0.36279	3.6816	0.00023176	0.031405
MPPED1	1.9916	3.2871	0.54124	3.6797	0.00023347	0.031405
VWDE	1.9501	10.53	0.53128	3.6706	0.00024194	0.03229
ZNF366	1.0121	74.748	0.27626	3.6637	0.00024856	0.032916
ATP6V0A4	2.0121	4.057	0.54983	3.6595	0.00025268	0.033204
COL6A5	1.7954	40.718	0.49149	3.6529	0.00025926	0.033809
DMD	1.5863	1179.8	0.43502	3.6466	0.00026571	0.034387
CERS1	1.8262	9.87	0.50134	3.6426	0.00026986	0.034661
FGFBP1	-1.8721	129.46	0.51459	-3.6381	0.00027464	0.03482
CYC1	-0.99099	1646.4	0.27243	-3.6376	0.00027517	0.03482
DLX6-AS1	1.9185	7.0794	0.52847	3.6303	0.00028306	0.035418
MTUS2	1.7548	7.9838	0.4835	3.6294	0.00028407	0.035418
ZNF541	1.4644	4.9665	0.40369	3.6276	0.00028612	0.035418
IQSEC3	1.2437	27.454	0.34306	3.6252	0.00028877	0.035478
DQX1	-1.3654	265.33	0.37683	-3.6234	0.00029075	0.035478
CD1D	1.0732	79.821	0.29638	3.621	0.00029348	0.035557
BOC	1.5384	383.43	0.42602	3.611	0.00030501	0.036387
CYSLTR2	1.2485	25.658	0.34577	3.6107	0.00030541	0.036387
PNMA3	1.6201	23.689	0.44882	3.6096	0.00030673	0.036387
MAGEE1	1.2138	45.767	0.33707	3.6012	0.00031677	0.037147
FAM153B	1.859	16.487	0.51685	3.5968	0.0003222	0.037147
HCG4	1.5838	25.068	0.44041	3.5961	0.00032299	0.037147
TFEC	1.2421	502.44	0.34562	3.5938	0.00032593	0.037147
IL20RA	-0.93312	320	0.25947	-3.5963	0.00032277	0.037147
UBE2E2	0.97055	210.68	0.27008	3.5936	0.00032617	0.037147
DTD2	-0.57091	279.79	0.15907	-3.589	0.00033198	0.037558
SERPINB6	-0.98281	2979.7	0.2743	-3.5829	0.00033979	0.038189
ZIC5	-1.9019	58.402	0.53117	-3.5805	0.00034294	0.03829
AGPAT5	-0.79136	990.24	0.22118	-3.5779	0.00034641	0.038427
INA	1.7903	12.894	0.50118	3.5722	0.00035399	0.038969
LRRC55	1.3829	20.001	0.38729	3.5708	0.00035586	0.038969
PSD	1.5212	136.3	0.42638	3.5678	0.00036004	0.039127
NOS1	1.8102	11.966	0.50758	3.5664	0.00036188	0.039127
PI16	1.8428	87.034	0.51725	3.5626	0.00036713	0.039445
CNGA3	1.7723	21.681	0.49811	3.558	0.00037365	0.039647
CDC42EP1	-0.77	2014	0.21632	-3.5595	0.00037154	0.039647
DCC	1.8753	16.999	0.52748	3.5551	0.00037777	0.039836
DLGAP1	1.5499	25.303	0.43656	3.5503	0.00038486	0.040083
PLA1A	1.4061	76.346	0.39635	3.5477	0.00038865	0.040083
MAPK4	1.9186	30.429	0.54107	3.5459	0.00039121	0.040083
SFRP1	1.7957	361.11	0.50647	3.5455	0.00039184	0.040083
CD33	0.9684	61.03	0.27309	3.5461	0.00039103	0.040083
ABCB4	1.1982	33.271	0.33848	3.5401	0.00040003	0.04052
CCDC144A	1.8657	115.51	0.5271	3.5395	0.00040086	0.04052
CLDN9	1.6369	8.6443	0.46274	3.5375	0.00040396	0.040562
TP73-AS1	1.3072	345.2	0.36995	3.5334	0.00041021	0.040562
NOX1	1.7951	32.22	0.50815	3.5326	0.00041155	0.040562
NPFFR1	1.4489	44.265	0.41032	3.5311	0.00041387	0.040562
TG	1.6016	38.729	0.45372	3.5298	0.0004158	0.040562
ZNF829	1.1187	79.378	0.31706	3.5284	0.00041804	0.040562
C4BPA	1.8437	70.852	0.52263	3.5277	0.0004192	0.040562
DKK1	1.8279	88.705	0.51827	3.527	0.00042027	0.040562
CHIT1	1.74	36.211	0.49368	3.5246	0.00042412	0.040704
WASIR2	-1.5396	10.552	0.43801	-3.515	0.00043981	0.041843
EMX1	-1.6017	42.25	0.45588	-3.5135	0.00044227	0.041843
GBGT1	0.99265	114.61	0.28258	3.5128	0.00044334	0.041843
CARD9	0.93185	93.687	0.26656	3.4958	0.0004726	0.044359
ZIC2	-1.8124	73.406	0.51954	-3.4884	0.00048589	0.045111
C8orf82	-0.55382	410.81	0.15875	-3.4887	0.00048535	0.045111
FER1L6-AS2	1.9227	7.3894	0.55193	3.4836	0.00049468	0.04558
PCDHB5	1.4978	38.821	0.43042	3.4798	0.0005017	0.04558
GSTO2	-0.86695	414.64	0.24893	-3.4827	0.00049644	0.04558
COPS5	-0.5294	1313.2	0.15214	-3.4797	0.00050192	0.04558
GSR	-0.60256	1668.8	0.17323	-3.4785	0.00050428	0.04558
TXNL4A	-1.1139	1028.5	0.32076	-3.4725	0.00051556	0.046354
WNT6	1.5661	9.436	0.45136	3.4698	0.00052089	0.046462
PIK3R6	1.0323	55.633	0.29758	3.4691	0.0005222	0.046462
KLHL35	-1.3644	52.389	0.39394	-3.4634	0.00053346	0.047218
PCP4L1	1.7845	30.313	0.51575	3.4601	0.00053999	0.047527
TLR7	1.131	155.69	0.3271	3.4575	0.00054529	0.047527
WWC3	0.81754	635.97	0.23643	3.4578	0.00054453	0.047527
ZNF772	1.0446	133.53	0.30242	3.4539	0.00055247	0.047796
GABRB2	1.8306	29.902	0.53012	3.4532	0.00055398	0.047796
ADAMTSL3	1.5349	244.64	0.44494	3.4496	0.00056147	0.048033
RLBP1	1.8317	2.1909	0.53137	3.4471	0.0005667	0.048033
NGFR	1.5729	72.068	0.45639	3.4465	0.00056797	0.048033
ANKRD34A	0.9188	21.683	0.26655	3.447	0.00056693	0.048033
RUFY4	1.217	25.699	0.3534	3.4436	0.00057398	0.048128
GRIP1	1.2115	46.129	0.35185	3.4433	0.00057473	0.048128
CDH26	1.367	28.777	0.39729	3.4409	0.00057979	0.048307
PON3	-1.6883	99.445	0.49083	-3.4396	0.00058253	0.048307
IGKV1D-13	1.6852	117.26	0.49046	3.436	0.00059043	0.048726
ANKRD20A11P	1.6475	34.81	0.48052	3.4285	0.00060692	0.049846
LINC00319	1.5228	46.501	0.4445	3.4258	0.00061299	0.049886
TMEM217	1.0797	16.827	0.31519	3.4257	0.00061325	0.049886
