# Supplementary material for: A Genomic Signature Reflecting Fibroblast Infiltration Into Gastric Cancer Is Associated With Prognosis and Treatment Outcomes of Immune Checkpoint Inhibitors
Source: Front Cell Dev Biol. 2022 Apr 26;10:862294. doi: 10.3389/fcell.2022.862294 (PMC9087633; doi:10.3389/fcell.2022.862294)
Supplement: Supplementary file 6 [file Table1.XLSX]

## Sheet: Sheet1
Table S1. Detailed patient characteristics and FAMscore
patientID	FAMscore	stage	grade	age	sex	cohort	OS	OS.status
TCGA-3M-AB46	-0.288361	0	0	1	1	TCGA	57.98	0
TCGA-B7-5816	-1.22761	0	1	0	0	TCGA	26.68	0
TCGA-B7-5818	-0.402481	0	1	0	1	TCGA	11.7	0
TCGA-B7-A5TI	-0.439	1	1	0	1	TCGA	19.55	0
TCGA-B7-A5TJ	-0.00326763	0	0	1	1	TCGA	11.01	0
TCGA-B7-A5TK	-0.103507	1	1	0	1	TCGA	9.46	0
TCGA-B7-A5TN	0	0	0	0	1	TCGA	9.43	0
TCGA-BR-4187	0		1	0	1	TCGA	4.63	1
TCGA-BR-4191	0		0	1	1	TCGA	18.33	1
TCGA-BR-4201	-0.652845		0	1	0	TCGA	30.88	1
TCGA-BR-4253	0	1	1	1	0	TCGA	4.07	1
TCGA-BR-4255	0	1	1	1	0	TCGA	4.07	1
TCGA-BR-4256	-0.0226972		0	1	1	TCGA	9.33	1
TCGA-BR-4257	-0.313049		0	1	0	TCGA	9.66	1
TCGA-BR-4267	0	0	0	0	1	TCGA	6.18	1
TCGA-BR-4279	0	0	1	0	1	TCGA	9.56	1
TCGA-BR-4280	0	1	0	1	0	TCGA	6.6	1
TCGA-BR-6452	-2.70915	0	1	1	0	TCGA	34.66	0
TCGA-BR-6453	-0.313049	0	1	0	1	TCGA	15.93	0
TCGA-BR-6455	0	0	1	0	1	TCGA	13.86	1
TCGA-BR-6456	0	0	0	1	0	TCGA	17.28	1
TCGA-BR-6457	-0.288361	0	1	1	1	TCGA	13.67	0
TCGA-BR-6458	-0.422054	0	1	0	0	TCGA	19.32	1
TCGA-BR-6563	0	0	1	0	1	TCGA	39.09	0
TCGA-BR-6564	0	1	1	0	0	TCGA	26.08	1
TCGA-BR-6565	-0.291628	0	0	1	1	TCGA	9.17	1
TCGA-BR-6566	-0.501433	0	1	0	0	TCGA	32.75	0
TCGA-BR-6705	-0.313049	1	1	1	0	TCGA	25.59	1
TCGA-BR-6706	-0.170563	1	1	0	1	TCGA	18.04	1
TCGA-BR-6707	-0.0770468	0	1	1	1	TCGA	19.88	1
TCGA-BR-6709	0	1	1	0	0	TCGA	12.16	1
TCGA-BR-6801	0	0	0	1	1	TCGA	40.18	0
TCGA-BR-6802	-0.726947	1	1	1	1	TCGA	30.88	0
TCGA-BR-6803	0	0	1	0	0	TCGA	31.18	0
TCGA-BR-6852	-1.14234	0	1	0	0	TCGA	44.91	0
TCGA-BR-7196	0	1	1	0	1	TCGA	21.88	0
TCGA-BR-7197	-0.288361	0		1	1	TCGA	9.2	0
TCGA-BR-7703	-0.37987	0	0	1	1	TCGA	36.14	0
TCGA-BR-7704	-1.16644	0	1	1	0	TCGA	35.22	0
TCGA-BR-7707	-1.04294	0	1	1	0	TCGA	35.81	0
TCGA-BR-7715	0	0	0	1	1	TCGA	33.61	0
TCGA-BR-7716	-0.00326763	0	0	0	0	TCGA	39.75	0
TCGA-BR-7717	-0.133694	1	0	0	1	TCGA	18.13	1
TCGA-BR-7722	0	0	1	0	1	TCGA	15.31	1
TCGA-BR-7723	-0.402481	1	1	0	1	TCGA	28.71	1
TCGA-BR-7851	-0.391774	0	1	1	1	TCGA	19.13	1
TCGA-BR-7901	0	0	0	1	1	TCGA	3.45	1
TCGA-BR-7957	0	1		0	0	TCGA	9.07	1
TCGA-BR-7958	-0.60141	1	1	0	1	TCGA	29.53	0
TCGA-BR-7959	-0.524269	1	1	0	1	TCGA	33.18	0
TCGA-BR-8058	-0.421119	1	1	0	0	TCGA	37.22	0
TCGA-BR-8059	-0.0194296	1	1	1	1	TCGA	14.42	1
TCGA-BR-8060	0	0	1	1	0	TCGA	11.43	1
TCGA-BR-8077	0	1	0	0	0	TCGA	0.69	0
TCGA-BR-8078	-0.906727	0	1	1	0	TCGA	29.57	0
TCGA-BR-8080	0	1	1	1	0	TCGA	9.59	1
TCGA-BR-8081	-0.748401	0	0	1	0	TCGA	32.23	0
TCGA-BR-8284	0	1	1	1	0	TCGA	8.05	1
TCGA-BR-8286	0	0	1	0	1	TCGA	29.4	0
TCGA-BR-8289	-0.313049	1	1	0	1	TCGA	2.66	1
TCGA-BR-8291	0	0		0	1	TCGA	19.94	1
TCGA-BR-8295	0	0	1	0	0	TCGA	2.2	1
TCGA-BR-8296	0	1	1	0	0	TCGA	15.57	1
TCGA-BR-8297	-0.0770468	1		0	1	TCGA	7.39	0
TCGA-BR-8361	-1.83894	1	1	1	0	TCGA	31.08	0
TCGA-BR-8363	-0.957392	0	1	1	0	TCGA	0.26	1
TCGA-BR-8364	0	1	1	0	0	TCGA	22.17	0
TCGA-BR-8365	0	0	1	1	0	TCGA	17.51	1
TCGA-BR-8366	0	0	1	1	0	TCGA	0.95	0
TCGA-BR-8367	0	1	1	0	1	TCGA	26.31	1
TCGA-BR-8368	-0.402968	0	1	1	0	TCGA	4.3	0
TCGA-BR-8369	-0.0194296	1	1	1	0	TCGA	14.03	0
TCGA-BR-8371	0	1	1	0	1	TCGA	11.79	1
TCGA-BR-8372	-1.74382	1	1	0	1	TCGA	31.24	0
TCGA-BR-8373	-0.0194296	1	0	1	0	TCGA	14.78	0
TCGA-BR-8381	-0.288361	0	1	0	1	TCGA	7.36	0
TCGA-BR-8382	-0.39096	1	1	1	0	TCGA	25.03	1
TCGA-BR-8384	0	1	1	1	1	TCGA	3.71	0
TCGA-BR-8483	-0.0194296	1	0	0	1	TCGA	5.39	0
TCGA-BR-8484	-0.402481	1	0	0	1	TCGA	25.16	1
TCGA-BR-8485	0	1	1	1	0	TCGA	9.2	0
TCGA-BR-8486	-0.0770468	0	0	1	0	TCGA	20.2	0
TCGA-BR-8487	-1.57519	0	1	0	0	TCGA	1.12	0
TCGA-BR-8588	-0.00326763	0	1	0	0	TCGA	12.78	0
TCGA-BR-8589	-0.734168	1	1	0	1	TCGA	27.1	0
TCGA-BR-8590	-0.421119	1	1	0	1	TCGA	9.33	1
TCGA-BR-8591	-0.93339	1	1	1	1	TCGA	28.12	0
TCGA-BR-8592	0	1	1	0	0	TCGA	6.27	1
TCGA-BR-8676	0	1	1	0	1	TCGA	7.52	0
TCGA-BR-8677	0	1	1	1	0	TCGA	26.71	0
TCGA-BR-8678	-0.151134	0	0	1	1	TCGA	24.77	0
TCGA-BR-8680	-1.70876	1	0	0	1	TCGA	31.93	0
TCGA-BR-8682	0	0	1	0	1	TCGA	32.56	0
TCGA-BR-8683	0	1	1	1	1	TCGA	9.86	1
TCGA-BR-8686	0	1	1	1	1	TCGA	20.86	1
TCGA-BR-8687	0	1	1	1	0	TCGA	8.21	1
TCGA-BR-8690	-0.154172	1	0	0	0	TCGA	10.68	0
TCGA-BR-A44T	-0.00326763	0	1	0	0	TCGA	34.1	0
TCGA-BR-A44U	0	1	1	1	1	TCGA	13.86	1
TCGA-BR-A452	0	1	1	0	1	TCGA	7.52	1
TCGA-BR-A453	0	1	1	0	1	TCGA	6.08	1
TCGA-BR-A4CS	0	1	1	1	1	TCGA	1.48	1
TCGA-BR-A4IU	0	1	1	0	0	TCGA	27.53	0
TCGA-BR-A4IV	0	1	1	0	1	TCGA	28.55	1
TCGA-BR-A4IY	0	0	1	0	1	TCGA	12.88	0
TCGA-BR-A4IZ	0	1	1	0	0	TCGA	8.97	1
TCGA-BR-A4J1	-0.154172	1	1	0	1	TCGA	0.72	1
TCGA-BR-A4J2	0	0	1	1	1	TCGA	14.16	0
TCGA-BR-A4J4	0	1	1	0	1	TCGA	0.53	0
TCGA-BR-A4J5	0	1	1	0	1	TCGA	28.32	0
TCGA-BR-A4J6	0	0	0	1	0	TCGA	0.66	0
TCGA-BR-A4J7	0	0	1	0	1	TCGA	32.49	0
TCGA-BR-A4J8	0	1	1	1	0	TCGA	13.5	0
TCGA-BR-A4J9	0	0	1	0	1	TCGA	0.46	0
TCGA-BR-A4PD	-0.402481	0	1	1	0	TCGA	20.63	0
TCGA-BR-A4PE	-0.924674	0	0	1	0	TCGA	20.4	0
TCGA-BR-A4PF	-0.00326763	1	1	1	1	TCGA	1.15	0
TCGA-BR-A4QI	0	0	1	1	0	TCGA	21.42	1
TCGA-BR-A4QL	-0.498673	1	0	1	0	TCGA	16.13	1
TCGA-BR-A4QM	0	1	1	1	1	TCGA	5.12	0
TCGA-CD-5798	0	0	0	1	1	TCGA	13.4	0
TCGA-CD-5799	0	0	1	0	1	TCGA	13.01	0
TCGA-CD-5800	-0.80322	0	0	0	0	TCGA	13.14	0
TCGA-CD-5801	-0.288361	1	1	1	1	TCGA	13.17	1
TCGA-CD-5803	0	0	1	1	0	TCGA	11.2	1
TCGA-CD-5804	0	0	0	1	1	TCGA	12.09	0
TCGA-CD-5813	0	0	1	0	1	TCGA	12.39	1
TCGA-CD-8524	0	0	1	0	0	TCGA	12.75	0
TCGA-CD-8525	-0.21122	1	1	1	0	TCGA	12.58	0
TCGA-CD-8526	-0.288361	1	1	1	0	TCGA	12.52	0
TCGA-CD-8527	0	0	0	1	0	TCGA	7.16	1
TCGA-CD-8528	0	1	1	0	0	TCGA	12.32	0
TCGA-CD-8529	-0.555604	1	0	1	1	TCGA	12.29	0
TCGA-CD-8530	0	0	1	0	1	TCGA	12.39	0
TCGA-CD-8531	-1.01737	1	1	1	0	TCGA	12.58	0
TCGA-CD-8532	0	0	0	0	1	TCGA	11.63	1
TCGA-CD-8533	0	0	1	0	1	TCGA	15.37	0
TCGA-CD-8534	0	0	1	0	1	TCGA	12.06	0
TCGA-CD-8535	-0.80322	1	1	0	1	TCGA	12.81	0
TCGA-CD-8536	-0.467222	0	1	1	1	TCGA	12.42	0
TCGA-CD-A486	0	0	0	1	1	TCGA	6.31	1
TCGA-CD-A489	0	0	1	0	1	TCGA	11.3	1
TCGA-CD-A48A	-0.405748	0	0	0	1	TCGA	12.42	0
TCGA-CD-A48C	0	0	1	1	0	TCGA	11.6	1
TCGA-CD-A4MG	-0.110939	0	1	1	1	TCGA	6.57	1
TCGA-CD-A4MH	-0.288361	0	0	1	0	TCGA	12.19	0
TCGA-CD-A4MI	-0.611624	1	0	0	1	TCGA	11.76	1
TCGA-CD-A4MJ	-1.23246	0	0	0	1	TCGA	12.61	0
TCGA-CG-4301	0	1	1	1	0	TCGA	3.02	0
TCGA-CG-4304	0	0	0	1	1	TCGA	26.52	0
TCGA-CG-4305	-1.32459	0	1	1	1	TCGA	15.93	0
TCGA-CG-4306	-0.099744	1	1	1	1	TCGA	1.02	1
TCGA-CG-4436	-0.82265	0	0	0	1	TCGA	7.98	0
TCGA-CG-4437	-1.11954	0	0	1	1	TCGA	8.05	0
TCGA-CG-4438	-0.151134	1	1	0	1	TCGA	54.04	0
TCGA-CG-4440	0	1	1	1	0	TCGA	4.01	1
TCGA-CG-4441	-0.0194296	1	0	1	1	TCGA	13.99	1
TCGA-CG-4443	-0.421119	0	0	1	1	TCGA	29.96	0
TCGA-CG-4444	0	1	1	1	1	TCGA	47.01	0
TCGA-CG-4449	-0.287453	0	0	1	1	TCGA	19.05	0
TCGA-CG-4465	0	1	1	1	0	TCGA	9	1
TCGA-CG-4466	0	0	0	1	0	TCGA	18.96	0
TCGA-CG-4469	0	1	1	1	1	TCGA	7.06	1
TCGA-CG-4475	0	0	1	1	1	TCGA	22.96	0
TCGA-CG-4477	-0.611624	0	1	0	0	TCGA	30.95	0
TCGA-CG-5717	0	0	1	0	1	TCGA	6.96	1
TCGA-CG-5718	0	0	0	1	0	TCGA	35.97	1
TCGA-CG-5719	0	1	0	0	0	TCGA	1.02	0
TCGA-CG-5720	0	0	1	1	1	TCGA	0.99	1
TCGA-CG-5721	-1.85435	1	1	0	1	TCGA	6.01	0
TCGA-CG-5722	-0.154172	1	1	1	0	TCGA	0.99	0
TCGA-CG-5723	-1.0429	0	1	1	1	TCGA	104.99	0
TCGA-CG-5724	0	1	1	0	1	TCGA	12.02	1
TCGA-CG-5725	0	0	1	1	1	TCGA	15.01	1
TCGA-CG-5726	-0.632339	0	0	1	1	TCGA	28.94	1
TCGA-CG-5732	-0.611624	1	0	1	1	TCGA	68.99	1
TCGA-CG-5734	0	1	1	1	1	TCGA	7.98	1
TCGA-D7-5577	0	1	0	0	0	TCGA	25.69	1
TCGA-D7-5578	-0.611624	1	1	1	1	TCGA	12.65	0
TCGA-D7-6518	0	1	1	1	1	TCGA	19.12	0
TCGA-D7-6519	0	0	1	0	0	TCGA	20.53	0
TCGA-D7-6520	0	1	1	0	1	TCGA	18.82	0
TCGA-D7-6521	0	0	1	1	1	TCGA	18.53	0
TCGA-D7-6522	0	0	1	0	1	TCGA	18.59	0
TCGA-D7-6524	0	0	1	0	1	TCGA	17.84	0
TCGA-D7-6525	0	1	1	0	1	TCGA	13.34	1
TCGA-D7-6526	-0.288361	1	0	1	0	TCGA	17.18	0
TCGA-D7-6527	-0.611624	0	0	0	1	TCGA	10.25	1
TCGA-D7-6528	-0.313049	0	0	1	0	TCGA	15.21	0
TCGA-D7-6815	-0.00326763	0	0	1	0	TCGA	15.97	0
TCGA-D7-6817	-0.21122	1	1	0	1	TCGA	12.78	0
TCGA-D7-6818	-0.288361	1	1	0	1	TCGA	12.35	1
TCGA-D7-6820	-0.287453	0	0	0	1	TCGA	11.3	0
TCGA-D7-6822	-0.794348	0	0	1	1	TCGA	12.32	0
TCGA-D7-8570	-0.402481	1	1	0	1	TCGA	24.7	0
TCGA-D7-8572	0	0	0	0	1	TCGA	16.79	0
TCGA-D7-8573	0	0	1	0	1	TCGA	19.48	0
TCGA-D7-8574	0	1	1	1	1	TCGA	17.18	0
TCGA-D7-8575	-0.00326763	1	1	1	1	TCGA	18.2	1
TCGA-D7-8576	0	1	1	0	0	TCGA	14.65	1
TCGA-D7-8578	-0.00326763	0	0	1	1	TCGA	21.12	0
TCGA-D7-8579	0	0	0	1	0	TCGA	20.89	0
TCGA-D7-A4YT	-0.441484	1	0	0	1	TCGA	14.26	0
TCGA-D7-A4YU	-0.288361	1	1	1	1	TCGA	16.43	0
TCGA-D7-A4YV	-0.467451	0	1	1	0	TCGA	5.91	1
TCGA-D7-A4YX	-0.00326763	0	1	0	1	TCGA	36.4	0
TCGA-D7-A4YY	-0.287453	1	1	0	1	TCGA	13.76	0
TCGA-D7-A4Z0	-0.133694	0	1	0	0	TCGA	14.75	0
TCGA-D7-A6EV	0	0	1	1	0	TCGA	11.24	0
TCGA-D7-A6EX	0	1	1	1	0	TCGA	11.3	0
TCGA-D7-A6EY	0	1	1	1	0	TCGA	11.43	1
TCGA-D7-A6EZ	0	1	1	1	1	TCGA	20.3	1
TCGA-D7-A6F0	-0.30779	0	1	1	0	TCGA	22.27	0
TCGA-D7-A6F2	0	0	1	0	1	TCGA	15.64	0
TCGA-D7-A747	0	0	1	0	1	TCGA	8.38	1
TCGA-D7-A748	0	1	1	0	0	TCGA	4.34	1
TCGA-D7-A74A	-0.0770468	1	0	0	0	TCGA	19.94	0
TCGA-EQ-8122	-0.00326763	0	1	1	0	TCGA	7.98	1
TCGA-EQ-A4SO	0	1	0	1	1	TCGA	16.23	0
TCGA-F1-6874	-0.831721	0	1	1	1	TCGA	14.45	0
TCGA-F1-6875	-0.151134	0	0	1	1	TCGA	72.17	1
TCGA-F1-A448	-1.31077	1	1	1	1	TCGA	21.25	0
TCGA-F1-A72C	0	0	0	1	1	TCGA	11.37	0
TCGA-FP-7735	0	0	0	1	1	TCGA	3.48	1
TCGA-FP-7829	-0.091509	0	0	1	1	TCGA	19.51	0
TCGA-FP-7916	0	1	1	1	1	TCGA	14.06	1
TCGA-FP-7998	-0.21122	1	1	1	1	TCGA	22.27	0
TCGA-FP-8099	0	0	0	1	1	TCGA	17.05	0
TCGA-FP-8210	0	1	1	0	1	TCGA	5.03	1
TCGA-FP-8211	-0.734168	0	0	0	1	TCGA	13.57	0
TCGA-FP-8631	0	1	0	1	1	TCGA	0.56	0
TCGA-FP-A4BE	-1.43649	0	1	0	1	TCGA	11.07	0
TCGA-FP-A4BF	0	1	1	1	1	TCGA	5.52	1
TCGA-FP-A8CX	-0.21122	1	1	0	1	TCGA	0.23	0
TCGA-FP-A9TM	0	0	0	1	1	TCGA	6.21	0
TCGA-HF-7132	-1.15738	0	0		1	TCGA	77.23	0
TCGA-HF-7133	0	1	0		0	TCGA	63.01	0
TCGA-HF-7134	-0.390096	0	0		1	TCGA	52.17	0
TCGA-HF-A5NB	-1.57691	1	1	1	0	TCGA	30.49	0
TCGA-HJ-7597	-0.151134	0	1	1	0	TCGA	26.45	1
TCGA-HU-8238	-0.0194296	1	0	0	1	TCGA	1.51	0
TCGA-HU-8243	0	1	0	1	1	TCGA	5.91	1
TCGA-HU-8244	0	0	0	1	0	TCGA	24.38	0
TCGA-HU-8249	-0.762758	1	0	1	1	TCGA	28.94	0
TCGA-HU-8602	-1.58884	0	1	0	0	TCGA	22.31	0
TCGA-HU-8604	-0.402481	0	0	1	0	TCGA	22.8	0
TCGA-HU-8608	0	1	1	1	1	TCGA	21.06	0
TCGA-HU-8610	0	0	0	1	1	TCGA	0.76	0
TCGA-HU-A4G2	0	0	1	0	1	TCGA	24.28	0
TCGA-HU-A4G3	0	0	0	0	1	TCGA	5.58	0
TCGA-HU-A4G6	-0.0194296	0	1	1	1	TCGA	24.24	0
TCGA-HU-A4G8	-2.67882	0	1	1	0	TCGA	22.67	0
TCGA-HU-A4G9	-0.324735	0	0	1	0	TCGA	24.18	0
TCGA-HU-A4GC	0	1	1	1	1	TCGA	3.25	0
TCGA-HU-A4GD	-0.287453	0	1	0	1	TCGA	22.73	0
TCGA-HU-A4GF	-0.524269	0	0	1	1	TCGA	25.79	0
TCGA-HU-A4GH	-0.443844	0	0	1	1	TCGA	11.76	0
TCGA-HU-A4GJ	0	1	1	0	0	TCGA	21.35	0
TCGA-HU-A4GN	-0.957392	0	0	0	1	TCGA	29.96	0
TCGA-HU-A4GP	-0.30779	0	0	0	0	TCGA	8.97	0
TCGA-HU-A4GQ	-0.313049	1	0	1	1	TCGA	0.1	1
TCGA-HU-A4GT	-0.690421	0	1	1	0	TCGA	6.5	0
TCGA-HU-A4GU	-1.63418	0	1	1	1	TCGA	6.57	0
TCGA-HU-A4GX	-1.27122	1	1	1	0	TCGA	20.24	0
TCGA-HU-A4GY	0	1	1	1	0	TCGA	0.26	0
TCGA-HU-A4H0	0	1	1	1	1	TCGA	2.1	0
TCGA-HU-A4H2	-0.402481	1	0	0	0	TCGA	12.94	0
TCGA-HU-A4H3	-1.01587	1	1	0	0	TCGA	28.98	0
TCGA-HU-A4H4	-1.09158	0	1	0	0	TCGA	23.82	0
TCGA-HU-A4H5	-0.383929	0		1	1	TCGA	23.78	0
TCGA-HU-A4H6	0	1	0	1	0	TCGA	21.16	0
TCGA-HU-A4H8	-0.652845	0	0	1	1	TCGA	14.06	0
TCGA-HU-A4HB	0	0	1	1	1	TCGA	15.67	1
TCGA-HU-A4HD	-0.71553	1	0	1	1	TCGA	33.38	0
TCGA-IN-7806	-0.0882414	0	1	0	1	TCGA	36.33	0
TCGA-IN-7808	0	1	1	0	1	TCGA	3.45	1
TCGA-IN-8462	0	0	0	1	1	TCGA	18.79	0
TCGA-IN-8663	0	0	1	1	1	TCGA	3.38	1
TCGA-IN-A6RI	-0.313049	0	0	0	1	TCGA	18.36	0
TCGA-IN-A6RJ	-0.21122	0	1	0	1	TCGA	12.45	0
TCGA-IN-A6RL	-0.151134	1	0	1	1	TCGA	13.34	1
TCGA-IN-A6RR	-0.00326763	1	1	1	1	TCGA	6.73	1
TCGA-IN-A6RS	-0.611624	0	0	1	1	TCGA	12.58	0
TCGA-IN-A7NR	-0.00326763	1	1	0	0	TCGA	6.5	0
TCGA-IN-A7NT	0	0	1	1	0	TCGA	10.61	0
TCGA-IN-A7NU	0	1	1	1	1	TCGA	11.7	0
TCGA-IN-AB1V	0	0	0	0	1	TCGA	15.74	0
TCGA-IN-AB1X	-0.0194296	0	1	1	0	TCGA	13.5	0
TCGA-IP-7968	0	1	0	1	1	TCGA	2.53	0
TCGA-KB-A6F7	-0.133694	0	1	0	0	TCGA	63.57	0
TCGA-KB-A93G	0	0	0	1	1	TCGA	20.14	0
TCGA-KB-A93H	-0.611624	0	0	1	0	TCGA	37.61	0
TCGA-KB-A93J	0	0	1	1	1	TCGA	36.93	0
TCGA-MX-A5UG	0	1	1	1	1	TCGA	3.71	1
TCGA-MX-A5UJ	-1.2274	1	1	1	0	TCGA	19.71	0
TCGA-MX-A663	-0.151134	0	1	1	1	TCGA	9.86	1
TCGA-MX-A666	0	0	0	0	1	TCGA	14.03	0
TCGA-R5-A7O7	0	1	0	0	1	TCGA	45.63	0
TCGA-R5-A7ZE	0	1	0	1	0	TCGA	18.2	1
TCGA-R5-A7ZF	-0.0882414	1	0	1	0	TCGA	8.51	1
TCGA-R5-A7ZI	-1.21978	1	1	0	0	TCGA	74.47	0
TCGA-R5-A7ZR	-0.00326763	1	0	1	0	TCGA	6.08	1
TCGA-R5-A805	-0.0194296	1	1	1	1	TCGA	9.23	1
TCGA-RD-A7BS	0	1	1	0	1	TCGA	11.04	1
TCGA-RD-A7BT	0	1	1	1	1	TCGA	8.61	1
TCGA-RD-A7BW	0	0	1	1	0	TCGA	5.12	1
TCGA-RD-A7C1	-0.313049	0	1	1	1	TCGA	16.66	1
TCGA-RD-A8MV	-0.80322	1	1	0	1	TCGA	122.21	0
TCGA-RD-A8MW	0	1	1	1	1	TCGA	37.88	1
TCGA-RD-A8N0	0	1	1	0	0	TCGA	40.6	0
TCGA-RD-A8N1	-0.332479	1	1	1	1	TCGA	115.6	0
TCGA-RD-A8N2	0	0	1	0	0	TCGA	116.29	0
TCGA-RD-A8N4	0	1	1	0	0	TCGA	71.32	0
TCGA-RD-A8N5	0	1	0	1	1	TCGA	57.39	1
TCGA-RD-A8N6	0	1	1	1	0	TCGA	8.94	1
TCGA-RD-A8N9	-0.23065	0	1	0	0	TCGA	35.58	0
TCGA-RD-A8NB	-0.154401	1	1	1	0	TCGA	16.85	1
TCGA-SW-A7EA	0	0		0	0	TCGA	19.02	0
TCGA-SW-A7EB	0	1	0	0	1	TCGA	5.78	0
TCGA-VQ-A8DT	-0.344914	1	1	0	1	TCGA	48.75	0
TCGA-VQ-A8DU	0	1	0	0	1	TCGA	5.45	1
TCGA-VQ-A8DV	0	0	0	0	1	TCGA	13.24	1
TCGA-VQ-A8DZ	0	1	1	1	1	TCGA	13.01	1
TCGA-VQ-A8E0	0	1	1	1	1	TCGA	18.46	1
TCGA-VQ-A8E2	0	1	0	0	1	TCGA	43.33	0
TCGA-VQ-A8E3	0	0	1	1	1	TCGA	21.71	1
TCGA-VQ-A8E7	-0.154401	1	0	0	1	TCGA	37.39	0
TCGA-VQ-A8P2	-2.09936	1	0	1	1	TCGA	38.11	0
TCGA-VQ-A8P3	-0.631054	1	0	1	1	TCGA	37.19	0
TCGA-VQ-A8P5	0	0	1	1	1	TCGA	7.72	1
TCGA-VQ-A8P8	0	0	0	1	0	TCGA	30.95	0
TCGA-VQ-A8PB	-0.287453	0	0	1	0	TCGA	34.26	1
TCGA-VQ-A8PC	0	1	1	1	1	TCGA	46.22	1
TCGA-VQ-A8PD	0	1	0	1	1	TCGA	16.29	1
TCGA-VQ-A8PE	0	1	1	1	1	TCGA	22.17	1
TCGA-VQ-A8PF	0	1	1	1	1	TCGA	2.5	1
TCGA-VQ-A8PH	-0.288361	1	0	0	1	TCGA	12.78	1
TCGA-VQ-A8PJ	-0.133694	1		0	1	TCGA	2.69	1
TCGA-VQ-A8PK	0	1	0	0	1	TCGA	17.84	1
TCGA-VQ-A8PM	0	1	1	0	1	TCGA	1.87	1
TCGA-VQ-A8PO	-0.23065	0	1	1	1	TCGA	9.26	1
TCGA-VQ-A8PP	-1.2259	1	0	1	1	TCGA	23.39	1
TCGA-VQ-A8PQ	0	1	0	0	0	TCGA	15.64	1
TCGA-VQ-A8PU	0	1	1	1	0	TCGA	27.33	1
TCGA-VQ-A8PX	-1.37547	0	0	0	1	TCGA	64.52	0
TCGA-VQ-A91A	0	1	0	1	1	TCGA	39.42	0
TCGA-VQ-A91D	-1.13897	1	0	1	1	TCGA	11.7	1
TCGA-VQ-A91E	-0.671795	1	1	1	0	TCGA	21.81	0
TCGA-VQ-A91K	-1.94234	1	0	1	1	TCGA	61.17	0
TCGA-VQ-A91N	0	1	0	0	0	TCGA	18.73	1
TCGA-VQ-A91Q	-0.00326763	1	1	0	1	TCGA	20.8	1
TCGA-VQ-A91S	0	1		0	1	TCGA	32.85	0
TCGA-VQ-A91U	-0.287453	1	0	1	1	TCGA	1.71	1
TCGA-VQ-A91V	-1.30573	1	0	0	1	TCGA	42.61	0
TCGA-VQ-A91W	0	1	0	0	1	TCGA	60.81	0
TCGA-VQ-A91X	-0.00326763	1	1	1	1	TCGA	9.49	1
TCGA-VQ-A91Y	0	1	1	1	1	TCGA	9.72	1
TCGA-VQ-A91Z	-0.546967	1	0	1	0	TCGA	55.52	0
TCGA-VQ-A922	0	1	0	1	1	TCGA	9.03	1
TCGA-VQ-A923	0	1	1	1	1	TCGA	2	1
TCGA-VQ-A924	-1.58923	0	0	1	1	TCGA	55.39	1
TCGA-VQ-A925	0	1	0	1	1	TCGA	4.53	1
TCGA-VQ-A927	0	1	0	1	1	TCGA	6.57	1
TCGA-VQ-A928	0	1	0	0	1	TCGA	5.72	1
TCGA-VQ-A92D	0	0	0	1	1	TCGA	66.75	0
TCGA-VQ-A94O	-0.313049	1	0	1	1	TCGA	21.02	1
TCGA-VQ-A94P	0			0	1	TCGA	2.66	1
TCGA-VQ-A94R	-0.0882414	1	0	0	1	TCGA	42.51	1
TCGA-VQ-A94T	-0.0770468	1	1	1	1	TCGA	11.24	1
TCGA-VQ-A94U	-0.00326763	0	1	1	1	TCGA	26.91	0
TCGA-VQ-AA64	0	1	0	1	1	TCGA	18.4	1
TCGA-VQ-AA68	0	1	0	0	0	TCGA	43.63	0
TCGA-VQ-AA69	-0.00326763	1	0	0	1	TCGA	28.38	0
TCGA-VQ-AA6A	-0.0194296	1	0	0	1	TCGA	38.9	0
TCGA-VQ-AA6B	0	1	0	0	1	TCGA	32.92	0
TCGA-VQ-AA6D	-0.441484	1	0	0	0	TCGA	17.12	0
TCGA-VQ-AA6F	0	0	0	0	1	TCGA	54.07	0
TCGA-VQ-AA6G	-0.402481	0	0	1	1	TCGA	26.02	1
TCGA-VQ-AA6I	0	1	1	1	1	TCGA	16.13	1
TCGA-VQ-AA6J	0	1	1	1	1	TCGA	27.53	0
TCGA-VQ-AA6K	0	1	1	0	1	TCGA	12.42	1
TCGA-ZA-A8F6	0	0	0	1	1	TCGA	17.25	0
TCGA-ZQ-A9CR	0	1	1	1	0	TCGA	0.79	1
Pt40	0	1	1	1	1	AHJU	12	1
Pt228	0	1	1	0	0	AHJU	60	0
Pt44	0	0	1	0	1	AHJU	32	1
Pt39	-1.43726	1	1	1	1	AHJU	16	1
Pt54	0	0	0	1	1	AHJU	57	0
Pt229	0	1	0	1	1	AHJU	39	1
Pt230	0	0	0	0	1	AHJU	46	0
Pt33	-0.611624	0	0	1	0	AHJU	37	0
Pt30	-0.316317	0	1	1	1	AHJU	40	0
Pt38	0	0	0	1	1	AHJU	34	0
Pt231	0	0	1	0	1	AHJU	60	0
Pt36	-0.742962	1	1	1	0	AHJU	45	0
Pt224	0	1	0	1	1	AHJU	3	1
Pt232	0	0	0	1	1	AHJU	60	0
Pt25	-0.71553	0	0	1	1	AHJU	54	0
Pt43	-0.542093	0	0	1	0	AHJU	45	0
Pt41	-0.0194296	1	1	1	0	AHJU	34	1
Pt225	0	1	1	1	1	AHJU	5	1
Pt24	-0.672703	0	0	1	0	AHJU	43	0
Pt233	-0.122937	0	1	0	1	AHJU	48	0
Pt28	-2.22696	0	1	1	1	AHJU	20	0
Pt48	-0.0388592	1	1	1	1	AHJU	46	0
Pt31	0	1	1	0	0	AHJU	46	1
Pt227	-0.822844	1	0	1	1	AHJU	48	0
Pt49	0	0	1	0	0	AHJU	45	0
Pt46	0	1	1	0	0	AHJU	46	0
Pt32	-1.25556	1	0	1	1	AHJU	45	0
Pt27	0	0	1	1	1	AHJU	42	0
Pt26	-0.611624	0	1	0	0	AHJU	42	0
Pt37	-1.72472	0	0	0	1	AHJU	35	0
Pt223	0	1	0	0	0	AHJU	40	1
Pt226	-0.806488	0	1	0	1	AHJU	12	1
Pt53	-0.21122	1	1	0	0	AHJU	36	0
Pt45	-0.583034	1	0	1	0	AHJU	22	0
Pt76	0	0	1	1	0	AHJU	37	1
Pt74	0	1	1	1	1	AHJU	7	1
Pt86	-0.313049	1	1	0	1	AHJU	26	1
Pt201	-0.00326763	1	1	1	0	AHJU	16	1
Pt170	-0.313049	1	1	0	1	AHJU	8	1
Pt96	0	1	1	0	1	AHJU	18	1
Pt81	0	1	1	1	1	AHJU	17	1
Pt184	-0.0882414	1	1	1	1	AHJU	9	1
Pt222	0	1	1	1	1	AHJU	11	1
Pt176	-0.165288	1	1	1	1	AHJU	11	1
Pt19	0	0	0	1	1	AHJU	32	1
Pt105	-0.313049	1	1	0	1	AHJU	10	1
Pt175	0	0	1	1	0	AHJU	40	0
Pt132	-0.0882414	1	1	1	1	AHJU	20	1
Pt146	-0.708101	1	1	1	1	AHJU	21	1
Pt9	-0.316317	1	0	1	1	AHJU	15	1
Pt17	-0.091509	1	0	0	1	AHJU	11	1
Pt139	-0.0226972	1	1	1	1	AHJU	29	0
Pt114	-0.0882414	1	1	0	1	AHJU	22	1
Pt94	0	1	1	1	1	AHJU	21	1
Pt121	-1.19268	1	0	0	1	AHJU	44	0
Pt89	-0.0194296	0	1	1	1	AHJU	42	0
Pt172	-0.626099	1	1	1	1	AHJU	28	0
Pt23	-0.00326763	0	1	1	1	AHJU	43	0
Pt192	-0.0194296	1	1	0	1	AHJU	37	0
Pt119	-0.00653525	0	1	1	1	AHJU	29	0
Pt123	-0.176483	1	1	0	1	AHJU	39	0
Pt128	-0.791387	1	1	1	0	AHJU	41	0
Pt143	-0.316317	1	1	1	1	AHJU	39	0
Pt217	-0.0882414	1	1	0	1	AHJU	38	1
Pt183	-0.0882414	1	1	1	1	AHJU	26	1
Pt210	-0.00326763	1	1	0	0	AHJU	31	0
Pt109	-0.0882414	1	1	1	1	AHJU	32	0
Pt80	-0.0194296	0	0	1	1	AHJU	41	0
Pt160	-0.0882414	0	1	1	1	AHJU	37	0
Pt126	-0.0194296	1	1	0	1	AHJU	42	0
Pt203	-0.699866	1	0	1	0	AHJU	42	0
Pt70	0	0	1	0	1	AHJU	40	0
Pt193	-0.401291	0	1	0	1	AHJU	44	0
Pt196	0	1	1	0	1	AHJU	30	0
