# Supplementary material for: A Genomic Signature Reflecting Fibroblast Infiltration Into Gastric Cancer Is Associated With Prognosis and Treatment Outcomes of Immune Checkpoint Inhibitors
Source: Front Cell Dev Biol. 2022 Apr 26;10:862294. doi: 10.3389/fcell.2022.862294 (PMC9087633; doi:10.3389/fcell.2022.862294)
Supplement: Supplementary file 7 [file Table5.XLSX]

## Sheet: Sheet1
Table S6. FAMscore and immune infiltration in AHJU.
ID	FAMscore	Density	Cell type
Pt76	High	108	CD8+ T
Pt74	High	3	CD8+ T
Pt201	High	310	CD8+ T
Pt170	High	214	CD8+ T
Pt96	High	58	CD8+ T
Pt81	High	122	CD8+ T
Pt184	High	232	CD8+ T
Pt222	High	53	CD8+ T
Pt176	High	251	CD8+ T
Pt19	High	44	CD8+ T
Pt105	High	87	CD8+ T
Pt175	High	40	CD8+ T
Pt132	High	191	CD8+ T
Pt146	Low	40	CD8+ T
Pt9	High	17	CD8+ T
Pt17	High	46	CD8+ T
Pt139	High	48	CD8+ T
Pt114	High	12	CD8+ T
Pt94	High	33	CD8+ T
Pt121	Low	160	CD8+ T
Pt89	High	57	CD8+ T
Pt172	Low	113	CD8+ T
Pt23	High	21	CD8+ T
Pt192	High	461	CD8+ T
Pt119	High	64	CD8+ T
Pt123	High	2	CD8+ T
Pt128	Low	311	CD8+ T
Pt143	High	17	CD8+ T
Pt196	High	81	CD8+ T
Pt217	High	18	CD8+ T
Pt210	High	18	CD8+ T
Pt109	High	195	CD8+ T
Pt80	High	33	CD8+ T
Pt160	High	75	CD8+ T
Pt126	High	335	CD8+ T
Pt203	Low	79	CD8+ T
Pt70	High	83	CD8+ T
Pt193	High	40	CD8+ T
Pt86	High	64	CD8+ T
Pt36	Low	196	CD8+ T
Pt46	High	87	CD8+ T
Pt32	Low	36	CD8+ T
Pt49	High	175	CD8+ T
Pt230	High	178	CD8+ T
Pt43	Low	132	CD8+ T
Pt229	High	609	CD8+ T
Pt48	High	7	CD8+ T
Pt76	High	3	M1
Pt74	High	1	M1
Pt201	High	17	M1
Pt170	High	1	M1
Pt96	High	3	M1
Pt81	High	24	M1
Pt184	High	3	M1
Pt222	High	8	M1
Pt176	High	62	M1
Pt19	High	142	M1
Pt105	High	2	M1
Pt175	High	12	M1
Pt132	High	1057	M1
Pt146	Low	17	M1
Pt9	High	0	M1
Pt17	High	2	M1
Pt139	High	0	M1
Pt114	High	35	M1
Pt94	High	20	M1
Pt121	Low	486	M1
Pt89	High	32	M1
Pt172	Low	68	M1
Pt23	High	7	M1
Pt192	High	760	M1
Pt119	High	140	M1
Pt123	High	47	M1
Pt128	Low	203	M1
Pt143	High	13	M1
Pt196	High	39	M1
Pt217	High	229	M1
Pt210	High	308	M1
Pt109	High	35	M1
Pt80	High	172	M1
Pt160	High	307	M1
Pt126	High	11	M1
Pt203	Low	717	M1
Pt70	High	12	M1
Pt193	High	5	M1
Pt86	High	28	M1
Pt36	Low	49	M1
Pt46	High	166	M1
Pt32	Low	372	M1
Pt49	High	80	M1
Pt230	High	459	M1
Pt43	Low	3335	M1
Pt229	High	358	M1
Pt48	High	34	M1
Pt76	High	30	M2
Pt74	High	256	M2
Pt201	High	55	M2
Pt170	High	36	M2
Pt96	High	80	M2
Pt81	High	257	M2
Pt184	High	38	M2
Pt222	High	84	M2
Pt176	High	150	M2
Pt19	High	75	M2
Pt105	High	126	M2
Pt175	High	63	M2
Pt132	High	661	M2
Pt146	Low	137	M2
Pt9	High	207	M2
Pt17	High	219	M2
Pt139	High	38	M2
Pt114	High	101	M2
Pt94	High	86	M2
Pt121	Low	738	M2
Pt89	High	28	M2
Pt172	Low	221	M2
Pt23	High	31	M2
Pt192	High	2130	M2
Pt119	High	310	M2
Pt123	High	365	M2
Pt128	Low	1042	M2
Pt143	High	159	M2
Pt196	High	118	M2
Pt217	High	203	M2
Pt210	High	880	M2
Pt109	High	223	M2
Pt80	High	2798	M2
Pt160	High	89	M2
Pt126	High	20	M2
Pt203	Low	3237	M2
Pt70	High	31	M2
Pt193	High	52	M2
Pt86	High	174	M2
Pt36	Low	44	M2
Pt46	High	10	M2
Pt32	Low	0	M2
Pt49	High	73	M2
Pt230	High	17	M2
Pt43	Low	221	M2
Pt229	High	1360	M2
Pt48	High	77	M2
Pt76	High	2	CD56bright
Pt74	High	4	CD56bright
Pt201	High	1	CD56bright
Pt170	High	7	CD56bright
Pt96	High	202	CD56bright
Pt81	High	38	CD56bright
Pt184	High	943	CD56bright
Pt222	High	63	CD56bright
Pt176	High	235	CD56bright
Pt19	High	40	CD56bright
Pt105	High	74	CD56bright
Pt175	High	14	CD56bright
Pt132	High	122	CD56bright
Pt146	Low	4	CD56bright
Pt9	High	4	CD56bright
Pt17	High	0	CD56bright
Pt139	High	51	CD56bright
Pt114	High	42	CD56bright
Pt94	High	548	CD56bright
Pt121	Low	23	CD56bright
Pt89	High	75	CD56bright
Pt172	Low	12	CD56bright
Pt23	High	145	CD56bright
Pt192	High	67	CD56bright
Pt119	High	64	CD56bright
Pt123	High	102	CD56bright
Pt128	Low	125	CD56bright
Pt143	High	69	CD56bright
Pt196	High	17	CD56bright
Pt217	High	7	CD56bright
Pt210	High	60	CD56bright
Pt109	High	463	CD56bright
Pt80	High	14	CD56bright
Pt160	High	377	CD56bright
Pt126	High	15	CD56bright
Pt203	Low	224	CD56bright
Pt70	High	200	CD56bright
Pt193	High	20	CD56bright
Pt86	High	17	CD56bright
Pt36	Low	276	CD56bright
Pt46	High	27	CD56bright
Pt32	Low	6799	CD56bright
Pt49	High	85	CD56bright
Pt230	High	3593	CD56bright
Pt43	Low	2865	CD56bright
Pt229	High	2658	CD56bright
Pt48	High	3076	CD56bright
Pt76	High	129	CD56dim
Pt74	High	206	CD56dim
Pt201	High	39	CD56dim
Pt170	High	14	CD56dim
Pt96	High	452	CD56dim
Pt81	High	191	CD56dim
Pt184	High	2811	CD56dim
Pt222	High	163	CD56dim
Pt176	High	4269	CD56dim
Pt19	High	123	CD56dim
Pt105	High	83	CD56dim
Pt175	High	24	CD56dim
Pt132	High	2105	CD56dim
Pt146	Low	40	CD56dim
Pt9	High	17	CD56dim
Pt17	High	41	CD56dim
Pt139	High	297	CD56dim
Pt114	High	214	CD56dim
Pt94	High	153	CD56dim
Pt121	Low	189	CD56dim
Pt89	High	849	CD56dim
Pt172	Low	64	CD56dim
Pt23	High	670	CD56dim
Pt192	High	3743	CD56dim
Pt119	High	129	CD56dim
Pt123	High	916	CD56dim
Pt128	Low	3879	CD56dim
Pt143	High	1031	CD56dim
Pt196	High	2767	CD56dim
Pt217	High	329	CD56dim
Pt210	High	321	CD56dim
Pt109	High	2006	CD56dim
Pt80	High	2544	CD56dim
Pt160	High	1503	CD56dim
Pt126	High	22	CD56dim
Pt203	Low	1629	CD56dim
Pt70	High	1239	CD56dim
Pt193	High	62	CD56dim
Pt86	High	3442	CD56dim
Pt36	Low	1489	CD56dim
Pt46	High	2370	CD56dim
Pt32	Low	798	CD56dim
Pt49	High	1460	CD56dim
Pt230	High	1677	CD56dim
Pt43	Low	4915	CD56dim
Pt229	High	3544	CD56dim
Pt48	High	1643	CD56dim
Pt76	High	131	NK
Pt74	High	210	NK
Pt201	High	40	NK
Pt170	High	21	NK
Pt96	High	654	NK
Pt81	High	229	NK
Pt184	High	3754	NK
Pt222	High	226	NK
Pt176	High	4504	NK
Pt19	High	163	NK
Pt105	High	157	NK
Pt175	High	38	NK
Pt132	High	2227	NK
Pt146	Low	44	NK
Pt9	High	21	NK
Pt17	High	41	NK
Pt139	High	348	NK
Pt114	High	256	NK
Pt94	High	701	NK
Pt121	Low	212	NK
Pt89	High	924	NK
Pt172	Low	76	NK
Pt23	High	815	NK
Pt192	High	3810	NK
Pt119	High	193	NK
Pt123	High	1018	NK
Pt128	Low	4004	NK
Pt143	High	1100	NK
Pt196	High	2784	NK
Pt217	High	336	NK
Pt210	High	381	NK
Pt109	High	2469	NK
Pt80	High	2558	NK
Pt160	High	1880	NK
Pt126	High	37	NK
Pt203	Low	1853	NK
Pt70	High	1439	NK
Pt193	High	82	NK
Pt86	High	3459	NK
Pt36	Low	1765	NK
Pt46	High	2397	NK
Pt32	Low	7597	NK
Pt49	High	1545	NK
Pt230	High	5270	NK
Pt43	Low	7780	NK
Pt229	High	6202	NK
Pt48	High	4719	NK
