# Supplementary material for: A Genomic Signature Reflecting Fibroblast Infiltration Into Gastric Cancer Is Associated With Prognosis and Treatment Outcomes of Immune Checkpoint Inhibitors
Source: Front Cell Dev Biol. 2022 Apr 26;10:862294. doi: 10.3389/fcell.2022.862294 (PMC9087633; doi:10.3389/fcell.2022.862294)
Supplement: Supplementary file 8 [file Table7.XLSX]

## Sheet: Sheet1
Table S7. FAMscore and immunotherapy outcomes
Patient ID	Cohort	FAMscore	Response	PFS	PFS.status	OS	OS.status
EP-36	GC	-1.26545	PR/CR
EP-60	GC	-0.789822	PR/CR
EP-32	GC	-0.00326763	PR/CR
EP-05	GC	0	PR/CR
EP-10	GC	-0.97701	PR/CR
EP-11	GC	0	PR/CR
EP-23	GC	-1.12924	PR/CR
EP-19	GC	0	PR/CR
EP-24	GC	0	PR/CR
EP-39	GC	0	PR/CR
EP-40	GC	-1.40454	PR/CR
EP-43	GC	-0.771156	PR/CR
EP-49	GC		PR/CR
EP-54	GC	-0.316317	PR/CR
EP-56	GC	-0.60141	PR/CR
EP-58	GC	-0.0882414	SD/PD
EP-06	GC	0	SD/PD
EP-13	GC	0	SD/PD
EP-18	GC	0	SD/PD
EP-27	GC	-0.70948	SD/PD
EP-29	GC	0	SD/PD
EP-31	GC	-0.30779	SD/PD
EP-34	GC	0	SD/PD
EP-35	GC	0	SD/PD
EP-42	GC	0	SD/PD
EP-41	GC	-0.313049	SD/PD
EP-50	GC	-0.734168	SD/PD
EP-47	GC	-0.305306	SD/PD
EP-45	GC	-0.133694	SD/PD
EP-52	GC		SD/PD
EP-57	GC	-0.725376	SD/PD
EP-55	GC	-0.154401	SD/PD
EP-61	GC	0	SD/PD
EP-03	GC	0	SD/PD
EP-12	GC	0	SD/PD
EP-01	GC		SD/PD
EP-02	GC	0	SD/PD
EP-04	GC	0	SD/PD
EP-07	GC	0	SD/PD
EP-14	GC	0	SD/PD
EP-16	GC	0	SD/PD
EP-17	GC	0	SD/PD
EP-21	GC	0	SD/PD
EP-20	GC	-0.103507	SD/PD
EP-28	GC	0	SD/PD
EP-22	GC	0	SD/PD
EP-25	GC	-0.151134	SD/PD
EP-30	GC	0	SD/PD
EP-33	GC	0	SD/PD
EP-37	GC	0	SD/PD
EP-38	GC	-0.133694	SD/PD
EP-44	GC	0	SD/PD
EP-48	GC	-0.133694	SD/PD
EP-46	GC	-0.287453	SD/PD
EP-53	GC	-0.316317	SD/PD
EP-59	GC	-0.133694	SD/PD
EP-51	GC		SD/PD
EP-09	GC	0
EP-08	GC	0
EP-15	GC
EP-26	GC
SA9755	Lung-1	-0.0803144	PR/CR	8.4	0
HE3202	Lung-1	-1.02332	PR/CR	14.7	0
TU0428	Lung-1	-0.15744	SD/PD	2.1	1
Y2087	Lung-1	0	SD/PD	8.3	1
RI1933	Lung-1	-0.899077	PR/CR	16.6	0
M4945	Lung-1	-0.688671	PR/CR	14.6	0
ZA6505	Lung-1	-0.133694	SD/PD	1.9	1
CU9061	Lung-1	-0.287453	SD/PD	4	0
CA9903	Lung-1	-0.151134	PR/CR	14.5	1
KA3947	Lung-1	0	SD/PD	8.1	1
SC0899	Lung-1	-0.313049	PR/CR	12.6	0
MA7027	Lung-1	-0.0882414	SD/PD	1.8	1
FR9547	Lung-1	-0.402481	PR/CR	4.2	0
AL4602	Lung-1	0	SD/PD	8.4	0
DI6359	Lung-1	-0.0194296	PR/CR	9.8	0
ZA6965	Lung-1	-0.313049	PR/CR	4.4	0
RH090935	Lung-1	0	PR/CR	10.4	0
SB010944	Lung-1	0	PR/CR	27.3	0
JB112852	Lung-1	0	SD/PD	3.3	1
SC6470	Lung-1	-0.866265	SD/PD	8.3	1
SR070761	Lung-1	-0.421119	SD/PD	3.4	1
GR4788	Lung-1	0	SD/PD	1.9	1
BL3403	Lung-1	0	SD/PD	6.5	1
DM123062	Lung-1	-0.151134	SD/PD	1.9	1
WA7899	Lung-1	-0.103507	SD/PD	1.9	1
R7495	Lung-1	0	SD/PD	1.4	1
LO3793	Lung-1	0	SD/PD	3.5	1
RO3338	Lung-1	0	SD/PD	2.1	1
LO5004	Lung-1	0	SD/PD	6.3	1
GR0134	Lung-1	0	PR/CR	8.3	1
NI9507	Lung-1	0	SD/PD	1.9	1
AU5884	Lung-1	0	SD/PD	1.8	1
VA1330	Lung-1	0	SD/PD	4.1	1
VA7859	Lung-1	0	SD/PD	6.3	1
1	Lung-2	0	SD/PD	1.4127	1
2	Lung-2	-0.313049	PR/CR	6.8008	1
3	Lung-2	0	SD/PD	1.4784	0
4	Lung-2	0	SD/PD	3.7782	1
5	Lung-2	-0.0194296	SD/PD	7.5565	1
6	Lung-2	0	SD/PD	3.7125	1
7	Lung-2	0	PR/CR	38.6037	0
8	Lung-2	0	SD/PD	2.9897	1
44	Lung-2	0		0.3285	1
45	Lung-2	0		2.2341	1
9	Lung-2	0	SD/PD	7.7536	1
46	Lung-2	-0.287866	SD/PD	3.3183	1
47	Lung-2	-0.313049	SD/PD	2.1027	1
10	Lung-2	0	SD/PD	5.4209	1
48	Lung-2	0	SD/PD	2.2998	0
11	Lung-2	0	SD/PD	7.8193	1
12	Lung-2	-0.0194296	PR/CR	26.152	0
49	Lung-2	0	SD/PD	11.6632	1
50	Lung-2	0	SD/PD	10.6119	1
51	Lung-2	0	PR/CR	29.9302	0
13	Lung-2	0	SD/PD	23.9507	1
52	Lung-2	0	PR/CR	30.3244	0
53	Lung-2	0	SD/PD	1.3799	1
14	Lung-2	0	SD/PD	1.6756	1
15	Lung-2	-0.0882414	SD/PD	0.0329	0
16	Lung-2	0	SD/PD	3.6468	1
54	Lung-2	-0.843391	SD/PD	5.1581	1
17	Lung-2	0	SD/PD	12.0903	1
55	Lung-2	-0.00326763	SD/PD	2.1027	1
18	Lung-2	0	PR/CR	29.7331	0
19	Lung-2	-0.453863	PR/CR	28.7803	0
56	Lung-2	0	SD/PD	6.5051	1
57	Lung-2	0	SD/PD	2.037	1
20	Lung-2	0	SD/PD	1.4456	1
58	Lung-2	0		1.8727	1
59	Lung-2	0	SD/PD	2.3326	1
60	Lung-2	-0.96066	PR/CR	24.3121	0
21	Lung-2	0	PR/CR	21.5852	0
22	Lung-2	0	SD/PD	2.4969	1
23	Lung-2	-0.313049	PR/CR	7.9836	1
24	Lung-2	0	SD/PD	2.2669	1
25	Lung-2	0	SD/PD	22.1437	1
61	Lung-2	-0.421119		1.7084	1
26	Lung-2	-0.860016	PR/CR	23	0
27	Lung-2	0	SD/PD	4.1068	1
62	Lung-2	-0.316317	PR/CR	22.9979	1
63	Lung-2	0	PR/CR	21.8809	0
28	Lung-2	0	SD/PD	17.0513	1
64	Lung-2	0	PR/CR	20.0411	0
29	Lung-2	0	SD/PD	2.5955	1
65	Lung-2	0	SD/PD	4.7639	0
30	Lung-2	-0.288361	PR/CR	21.191	0
31	Lung-2	0	SD/PD	2.3326	1
32	Lung-2	0	PR/CR	18.9897	0
66	Lung-2	0		0.0329	0
67	Lung-2	0	SD/PD	2.5298	1
33	Lung-2	-0.313049	PR/CR	21.6181	0
34	Lung-2	0	PR/CR	22.34	0
35	Lung-2	0	SD/PD	2.3326	1
36	Lung-2	0	SD/PD	13.3388	1
37	Lung-2	-0.21122	PR/CR	19.0226	0
38	Lung-2	-0.21122	PR/CR	7.8193	1
39	Lung-2	0		0.03	0
40	Lung-2	-0.00326763	PR/CR	8.115	1
68	Lung-2	0	SD/PD	7.9507	1
69	Lung-2	0	SD/PD	2.6283	1
70	Lung-2	-0.611624		1.2813	1
41	Lung-2	-0.510152	PR/CR	13.5359	0
42	Lung-2	0	SD/PD	3.9425	1
71	Lung-2	0	SD/PD	3.5154	1
72	Lung-2	0	SD/PD	2.2998	1
73	Lung-2	-0.624661	PR/CR	16.46	0
74	Lung-2	-0.755811	SD/PD	7.9836	1
43	Lung-2	0	SD/PD	5.0924	1
75	Lung-2	-0.287453	PR/CR	14.883	0
Pt1	Melanoma	-1.39173	SD/PD			19.9016	1
Pt2	Melanoma	-1.5037	PR/CR			30.3934	0
Pt3	Melanoma	-0.758943	PR/CR			22.6557	1
Pt4	Melanoma	-3.57479	PR/CR			31.082	0
Pt5	Melanoma	-0.318891	PR/CR			14.3934	0
Pt6	Melanoma	0	PR/CR			28.918	0
Pt7	Melanoma	-0.432676	SD/PD			21.7049	1
Pt8	Melanoma	0	PR/CR				0
Pt9	Melanoma	-0.133694	PR/CR			34.5574	0
Pt10	Melanoma	-0.0194296	SD/PD			12.6885	0
Pt11	Melanoma	-0.103507	SD/PD			15.3115	1
Pt12	Melanoma	0	SD/PD			10.7213	1
Pt13	Melanoma	-0.133694	PR/CR			30.0656	0
Pt14	Melanoma	-1.16791	SD/PD			1.77049	0
Pt15	Melanoma	-0.288361	PR/CR			32.1311	1
Pt16	Melanoma	0	SD/PD			6.09836	1
Pt17	Melanoma	-0.536174	SD/PD			31.2459	1
Pt18	Melanoma	-0.446743	PR/CR			35.4426	0
Pt19	Melanoma	-0.640269	PR/CR			34.7541	0
Pt20	Melanoma	-0.133694	SD/PD			11.0492	1
Pt21	Melanoma	0	PR/CR			30.9836	1
Pt22	Melanoma	0	SD/PD			5.96721	1
Pt23	Melanoma	0	SD/PD			3.37705	1
Pt24	Melanoma	-0.0226972	PR/CR			31.9344	1
Pt25	Melanoma	0	SD/PD			8.59016	1
Pt26	Melanoma	-0.709363	PR/CR			43.8033	0
Pt27	Melanoma	-1.54591	PR/CR			17.9672	0
Pt28	Melanoma	-0.948855	PR/CR			14.3934	1
Pt29	Melanoma	0	SD/PD			8.81967	1
Pt30	Melanoma	-0.151134	SD/PD			3.27869	1
Pt31	Melanoma	-0.221935	SD/PD			23.082	0
Pt32	Melanoma	-0.21122	SD/PD			5.60656	1
Pt33	Melanoma	-0.620746	PR/CR			71.377	0
Pt34	Melanoma	0	PR/CR			13.7049	0
Pt35	Melanoma	0	PR/CR			14	0
Pt36	Melanoma	0	SD/PD			27.4426	1
Pt37	Melanoma	-0.439494	PR/CR			11.9344	0
Pt38	Melanoma	0	PR/CR			14.6885	0
